# Supplementary material for: Transcriptional Network Analysis Reveals that AT1 and AT2 Angiotensin II Receptors Are Both Involved in the Regulation of Genes Essential for Glioma Progression
Source: PLoS One. 2014 Nov 3;9(11):e110934. doi: 10.1371/journal.pone.0110934 (PMC4217762; doi:10.1371/journal.pone.0110934)
Supplement: File S2 — Table S13: DE gene's p-value and fold changes for all comparisons at 3 hours interval after Ang II treatment. (XLSX) [file pone.0110934.s002.xlsx]

## Sheet: Ang II vs Control
GeneName	Fold Change (Ang II / Control)	P-value
ENSRNOT00000047719	2.09978	0.0320048
Zfp426	1.73191	0.0486545
Tarsl2	1.73046	0.0122927
Habp4	1.70278	0.0254166
Nab1	1.65342	0.0219003
Thap1	1.64938	0.0101416
LOC679825	1.64083	0.0434535
Rgma	1.61878	0.0204059
Gna12	1.61547	0.00626503
ENSRNOT00000028794	1.61448	0.0416738
Pola2	1.61121	0.0321614
Mcm6	1.60898	0.0378261
Elmo2	1.60868	0.0183754
Cbr3	1.60141	0.0426005
Znf496	1.59751	0.0246127
ENSRNOT00000057607	1.59491	0.0206809
Tiprl	1.58588	0.0242066
RGD1561149	1.58335	0.0314852
Aggf1	1.57831	0.00467894
RGD1306526	1.56768	0.0283763
Frmd8	1.56464	0.041785
Clip1	1.55788	0.0304525
Tmem170b	1.54557	0.00483791
Vcam1	1.54415	0.0263764
Ptpn13	1.53891	0.0232271
Bag2	1.52432	0.0417655
A_64_P117832	1.50384	0.0182636
Sh2bpsm1	1.50105	0.010199
Zc3hav1l	1.49879	0.0364522
Mtrr	1.49699	0.0480148
Ubac1	1.49133	0.0476213
A_64_P104695	1.49088	0.0483197
A_64_P045775	1.47746	0.0129108
ENSRNOT00000044801	1.47622	0.0139753
Ptpn3	1.47303	0.0249518
Fam129b	1.47301	0.0204243
Cxcl12	1.47223	0.0418238
Tcf20	1.46769	0.0153702
Dok4	1.46694	0.0447571
RGD1304694	1.46623	0.011891
Map2k5	1.46429	0.035434
Wdr33	1.46356	0.0211631
Blnk	1.46196	0.0337993
Nek2	1.46006	0.0415628
Tcp11l1	1.45264	0.0316479
XR_008352	1.45005	0.0424423
Rev3l	1.44642	0.0126256
Ccdc88b	1.44617	0.00572245
Lzts2	1.44592	0.00877584
Pias1	1.43893	0.00911686
Clasp1	1.43342	0.0291846
Eif2b1	1.43275	0.019531
Caskin2	1.43151	0.0438802
Zfp385a	1.4278	0.0075736
ENSRNOT00000056205	1.424	0.0125335
RGD1311307	1.41992	0.0147098
Spryd4	1.4052	0.0186968
Nr2f6	1.40434	0.0155606
Pkig	1.40318	0.0123
Tmem98	1.40173	0.0290823
Snx33	1.39844	0.0194232
Tsc22d4	1.39653	0.0023619
Chmp1a	1.39174	0.00284394
Zfp709l2	1.38838	0.018229
Sirt7	1.38791	0.0368482
ENSRNOT00000018440	1.38753	0.00715129
St13	1.38656	0.00634026
Grwd1	1.38356	0.00395958
Hdhd3	1.38314	0.0399024
Taf6l	1.38294	0.0143529
Nkd1	1.38092	0.00634467
Pex5	1.38042	0.0018291
LOC691642	1.37568	0.0450804
XM_232779	1.37429	0.0235902
Kbtbd3	1.37354	0.0393051
Schip1	1.3712	0.043385
Bcl6b	1.37118	0.0221693
Wbscr16	1.36676	0.0200341
Mecom	1.36494	0.0241875
Pdxk	1.36425	0.0227654
Map2k4	1.36373	0.0460516
Fam63a	1.36039	0.0242203
Abhd5	1.35966	0.035515
Wdr55	1.35851	0.00449377
Mtf1	1.35461	0.030934
LOC502894	1.34564	0.0220713
Apbb1	1.3448	0.0175126
Shisa5	1.34279	0.0494
ENSRNOT00000037392	1.34273	0.00673792
Tubgcp6	1.3424	0.0354808
Fgd1	1.34146	0.0112839
Dbr1	1.33809	0.0197519
ENSRNOT00000026767	1.33662	0.00496453
Itfg3	1.33452	0.0159703
RGD1566141	1.3329	0.0332578
ENSRNOT00000042418	1.33197	0.0283708
Ppp5c	1.33169	0.0441699
Agap3	1.33117	0.0355085
Hexim2	1.32983	0.0394207
Rora	1.32931	0.00310206
LOC687994	1.32553	0.0417543
Kifc3	1.32444	0.0431091
Ube2v1	1.32432	0.0358774
RGD1560212	1.32413	0.0184783
XM_226808	1.32265	0.0128314
Triap1	1.32046	0.0302437
Stk24	1.3202	0.00450024
Tube1	1.32009	0.0247922
Prex1	1.31691	0.020966
Exosc7	1.31161	0.0485708
Ttc33	1.30989	0.0438665
XM_235791	1.30877	0.0128513
Sh3d19	1.30582	0.0362181
Poldip3	1.30433	0.0168394
Arl6	1.30309	0.0497616
XM_222985	1.3013	0.00731879
Cap1	1.30087	0.0150788
Rab11b	1.29798	0.00252431
Trp53inp2	1.29699	0.00297675
Suv39h1	1.29499	0.00893276
RGD1309543	1.29439	0.0176215
A_64_P040464	1.29387	0.0430555
Vps16	1.29383	0.0222594
Mns1	1.29174	0.027083
Vps26b	1.28987	0.0266508
E2f1	1.28918	0.0455333
Cby1	1.2885	0.00874675
Ppp3r1	1.28774	0.00966454
Txnrd1	1.28771	0.034749
ENSRNOT00000013315	1.28713	0.0208485
Epn2	1.28703	0.00924732
Phyhd1	1.28597	0.0356068
Def8	1.2833	0.0243581
Mcm5	1.28314	0.0368092
Gnb2	1.28291	0.0290251
Mdh2	1.2802	0.0330552
Shox2	1.27953	0.018695
Tmem106c	1.27807	0.00857156
Shc3	1.27729	0.0101402
Ipo9	1.27685	0.048508
Gtf2i	1.2763	0.0184317
Ldb1	1.2754	0.00159733
ENSRNOT00000019780	1.27532	0.0110745
Elk1	1.27409	0.0105602
Ino80c	1.27348	0.0175484
Atg10	1.27195	0.0305731
Copz1	1.27159	0.0187628
LOC302845	1.27128	0.0224046
Tax1bp3	1.27089	0.0409511
Gtf3c5	1.27037	0.0170141
LOC688393	1.26818	0.0031305
Akt1	1.26574	0.0142466
Prtfdc1	1.26537	0.0221347
Hsdl2	1.26503	0.0489767
Dock9	1.26318	0.0259967
Pard6b	1.26308	0.0126715
Snx9	1.26253	0.0136208
XR_008260	1.26057	0.00460704
Slc7a6os	1.25824	0.0399536
Kbtbd2	1.25686	0.0384968
Ankrd54	1.2567	0.0370198
Grb14	1.25633	0.0107582
Skiv2l2	1.25603	0.0422173
Atp6v1a	1.25588	0.0301857
Ankrd12	1.25432	0.0262967
Cdc25b	1.25268	0.0255965
Rnd2	1.25117	0.0112913
LOC365238	1.2507	0.013627
ENSRNOT00000024813	1.25054	0.00288826
Fam108b1	1.24936	0.0284625
ENSRNOT00000006872	1.24871	0.0170939
Stard10	1.24834	0.043989
Uchl5ip	1.24764	0.0191296
Pdgfc	1.2461	0.0199613
9-Sep	1.24601	0.026371
XM_215948	1.24495	0.0292321
Lrrc28	1.24486	0.00216109
Commd5	1.24383	0.0162561
Tmem103	1.2423	0.016078
Sec13	1.23963	0.0223767
Ap1s1	1.23956	0.0216641
ENSRNOT00000034908	1.23952	0.0231525
Nkap	1.23679	0.0313684
ENSRNOT00000026712	1.23513	0.0237696
Heatr3	1.23307	0.0051011
Ccdc18	1.23142	0.0219221
A_64_P065363	1.23023	0.0367151
Pole4	1.23008	0.0453921
XM_226343	1.2296	0.00231167
Taf1b	1.22936	0.0361356
Rqcd1	1.22862	0.0443639
Gfm2	1.22736	0.0295108
Pigy	1.22687	0.0311787
Zfp219	1.22627	0.0117791
Nxn	1.22419	0.00228936
Fam64a	1.22288	0.00350846
Ik	1.22259	0.00116618
Znf569	1.22041	0.0293823
Cgref1	1.22026	0.0236025
Tsta3	1.21997	0.00130746
Raly	1.21947	0.0339621
Acy1	1.21841	0.0185875
Ddx28	1.21828	0.00218496
Apc	1.21724	0.000534913
Paxip1	1.21704	0.0484052
Nudt2	1.21488	0.0107863
Tcf19	1.21449	0.0237881
A_44_P400936	1.21369	0.000657355
Keap1	1.21357	0.0201114
XR_007937	1.21259	0.0280512
Arl2bp	1.21251	0.000931578
Coq7	1.21222	0.002807
2-Mar	1.21165	0.0359951
Mrps17	1.21151	0.0324759
Rybp	1.21127	0.0155342
LOC682679	1.21119	0.0260808
Wbp11	1.21027	0.0077989
Anapc10	1.21014	0.0116206
Zxdc	1.20889	0.00250325
Tfdp2	1.2087	0.0250568
Dhx8	1.20854	0.0163415
Rad51l3	1.20793	0.00188577
Vamp4	1.20638	0.0418951
Zfp364	1.20638	0.0219586
Rbms2	1.20598	0.0121241
AW920845	1.20513	0.0228102
Tspyl1	1.20352	0.00412204
Mlf1ip	1.2016	0.030259
Dcun1d5	1.20147	0.00756912
A_64_P084732	1.20094	0.0106756
Cox11	1.2009	0.047185
Rab1b	1.2004	0.00615174
RGD1563669	1.2003	0.0114857
Ube2v1	1.20001	0.0220714
Mre11a	1.19935	0.027965
Sdccag3	1.19913	0.0178018
A_44_P683415	1.19896	0.0406041
Serbp1	1.19859	0.027257
Pibf1	1.19784	0.0358886
Limd2	1.19723	0.0053413
A_64_P107790	1.19697	0.0263523
Cep68	1.19587	0.0252042
Serpinb1a	1.19553	0.0263655
Gale	1.1944	0.0372461
RGD1559610	1.19184	0.0323858
RGD1307161	1.19092	0.0305693
Pycr2	1.18969	0.0397779
Rfng	1.18927	0.00284181
Exoc5	1.18892	0.0247574
Ctdp1	1.1884	0.000488628
Ascc2	1.18789	0.00282426
Fhl3	1.18783	0.0411551
Gsta4	1.18767	0.033708
ENSRNOT00000058734	1.18748	0.0317579
Elac2	1.18631	0.0160845
Odf2	1.18547	0.00627098
RGD1559590	1.18473	0.00904814
Sptlc2	1.18383	0.042808
XR_009364	1.18381	0.042282
Atp6v1e1	1.1826	0.0418488
Mapk1	1.18253	0.0231735
Hmgn3	1.18159	0.0359114
Abhd14b	1.18018	0.0283795
Llgl1	1.17977	0.00705707
Mapkapk2	1.17971	0.000179725
Inadl	1.17654	0.0396078
Mgrn1	1.17645	0.0475541
Mprip	1.17636	0.0101898
RGD1564719	1.17518	0.0190641
Ppil4	1.17491	0.000775037
Pdcd6ip	1.17427	0.0431723
RGD1561474	1.17338	0.0387166
Foxk1	1.17311	0.0326706
Hrsp12	1.17225	0.0320437
Sin3b	1.1719	0.0278686
Chchd4	1.17075	0.0203703
Rras	1.17032	0.0215047
ENSRNOT00000012876	1.16815	0.0264729
Nucks1	1.16806	0.0388931
Clpb	1.1679	0.00939106
Ppp1r7	1.16757	0.0265975
ENSRNOT00000000586	1.1665	0.00738505
Eif3b	1.16643	0.0119185
Sco1	1.16532	0.00408765
Mbd3	1.16506	0.0350683
Nutf2	1.16388	0.0490307
Obfc2b	1.16339	0.0433452
RGD1310686	1.16277	0.0450231
Rpusd4	1.16137	0.018768
A_64_P055940	1.15893	0.00107675
Mrpl52	1.15876	0.0109246
Dnmbp	1.15795	0.0446279
LOC689116	1.15694	0.0327879
Tomm20	1.15682	0.0464473
Zcchc8	1.15637	0.0151003
Nadk	1.15594	0.024176
Smyd2	1.1557	0.0211975
Ndufb6	1.15527	0.00215867
Parp2	1.15525	0.0440426
Gtpbp5	1.15483	0.0416139
LOC689226	1.15424	0.00263758
Med16	1.15219	0.00939842
Hlx	1.15095	0.03055
Sfrs3	1.1508	0.0416419
LOC293103	1.15076	0.0164909
Rnf187	1.15028	0.00684719
Ube2e3	1.1499	0.000209978
Spr	1.14821	0.0119232
LOC689852	1.14807	0.0499265
ENSRNOT00000049588	1.1479	0.00847148
Zdhhc2	1.14674	0.00286011
RGD1306228	1.14673	0.00740313
Abhd6	1.14637	0.031986
Ift52	1.14624	0.0311164
Git1	1.14495	0.0241032
Fam118b	1.14471	0.0351671
Kras	1.14317	0.0486994
ENSRNOT00000027322	1.14246	0.0285125
A_64_P000846	1.14194	0.0330289
Znf496	1.14168	0.0451531
Carhsp1	1.14157	0.023788
Ranbp2	1.14145	0.042712
RGD1359310	1.14032	0.012101
Pgm2	1.14006	0.00159079
Ptges3	1.13995	0.026406
Vamp5	1.13959	0.00371819
Grpel1	1.13959	0.00762584
RGD1309095	1.13898	0.0191009
Pppde1	1.1387	0.0124883
Pcca	1.13756	0.00734564
AABR03055433	1.13711	0.0237767
Klc1	1.13611	0.00138141
Slc25a1	1.13551	0.0397338
Magi3	1.13503	0.0459229
Wif1	1.13495	0.0327171
Pick1	1.13357	0.0394357
Ddx52	1.13294	0.0436044
Fkbp4	1.13284	0.0413267
Ccng1	1.13275	0.0458163
LOC689770	1.13035	0.0239946
ENSRNOT00000037503	1.12979	0.0342668
Kif3a	1.12937	0.000672453
Rhoq	1.12857	0.0211485
Rgs2	1.12821	0.0210636
Actg2	1.12809	0.0310058
TC597687	1.12611	0.0221871
Rap2ip	1.12473	0.0381414
Pex19	1.12275	0.0112457
Fam104a	1.1223	0.0303186
Gnai3	1.12046	0.0296246
Ccdc12	1.11935	0.0217889
ENSRNOT00000068086	1.11868	0.00738457
LOC312502	1.11858	0.0235561
Qdpr	1.11843	0.0404546
Mrpl16	1.11801	0.00945421
Nol9	1.117	0.0428885
LOC501110	1.11426	0.0236293
ENSRNOT00000003226	1.11205	0.0144977
Sqrdl	1.11195	0.0442105
Rrp15	1.11155	0.0343685
LOC362855	1.1106	0.0404714
Ykt6	1.11049	0.0341596
Actr1a	1.10964	0.00473805
RGD1564927	1.10866	0.011212
Marcks	1.10849	0.00814092
Myo1d	1.10501	0.0448209
Glrx3	1.10226	0.0317321
Gtf2h5	1.10068	0.00990275
Cxcl10	1.10026	0.0223655
Dmd	1.10023	0.0255401
Nsdhl	1.10011	0.0203684
Lage3	1.09995	0.0123728
A_64_P119413	1.09902	0.0284716
Dync1i2	1.09855	0.0242856
Xtp3tpa	1.09606	0.00188125
Heatr1	1.09571	0.0323715
XR_007829	1.09513	0.0452184
TC641387	1.09415	0.0147865
Zfp278	1.0941	0.011065
Guk1	1.09371	0.0345001
Scx	1.09263	0.0247672
XM_219774	1.09231	0.043396
Nck2	1.0917	0.00908951
Rbbp8	1.09143	0.0350727
A_44_P151905	1.09032	0.0337497
Wnt7a	1.08969	0.0254426
A_64_P131843	1.08656	0.0167075
Pigq	1.08523	0.0113458
A_64_P037798	1.08467	0.0314455
Hebp1	1.08337	0.0435646
Cstb	1.08281	0.0455961
RGD1308261	1.08226	0.0151956
Metap2	1.08138	0.0280366
Mapkapk2	1.08088	0.0373437
Specc1l	1.08056	0.00110529
Skiv2l	1.07902	0.00559023
Klhl13	1.07777	0.034211
Ccdc49	1.07655	0.00571947
Myl9	1.0764	0.00716459
A_64_P020647	1.07411	0.0490837
Wdr48	1.07387	0.0212893
Dnajc11	1.06937	0.0472744
Snrpg	1.06871	0.00116062
Slc25a16	1.06685	0.000857339
Taf9	1.06451	0.0275126
Med13l	1.0641	0.0196302
Brms1	1.06375	0.0227667
RGD1311660	1.06212	0.00906959
Lrrc28	1.05386	0.033395
Igf2bp2	1.04166	0.0408957
RGD1565247	1.03999	0.0309606
Noc4l	1.02942	0.0251223
Aagab	0.976168	0.0484181
LOC691093	0.96109	0.0432597
RGD1560612	0.961085	0.0132279
Med25	0.960166	0.0370097
LOC289378	0.951648	0.00759845
Cdk5rap2	0.950239	0.0414439
5-Sep	0.949941	0.040379
XR_009247	0.943925	0.0349851
Cog4	0.94095	0.0284902
ENSRNOT00000020820	0.935865	0.0451543
Ndufb8	0.934948	0.0356054
Ndufa13	0.934883	0.0396752
Prkca	0.934127	0.0137796
Cep164	0.931105	0.00143706
A_64_P132029	0.928246	0.0457136
Setd6	0.927068	0.0156824
Camlg	0.926709	0.0360201
Nop10	0.923839	0.0386623
Adsl	0.918663	0.020064
Rps6ka2	0.914309	0.0431832
RGD1306058	0.913547	0.0441245
Wfs1	0.912654	0.0499944
Pusl1	0.906536	0.0158228
Dctd	0.905776	0.0280643
TC616454	0.903602	0.0107625
Bag1	0.902654	0.0318581
Cln8	0.902556	0.0300406
Cdc123	0.901417	0.0401186
Slc22a18	0.901292	0.0439051
Mif4gd	0.900641	0.0438566
Serpine2	0.895832	0.0309483
TC607070	0.895078	0.0344151
ENSRNOT00000024266	0.894944	0.0207181
Tgfb2	0.894689	0.00933238
Cox18	0.894219	0.00597231
Pald	0.893232	0.018627
Commd4	0.892905	0.0258576
RGD1309759	0.892085	0.0425575
Ndufb9	0.889883	0.0393806
Sema3c	0.888901	0.0430642
Man1b1	0.887382	0.00206458
ENSRNOT00000022565	0.885591	0.0244652
ENSRNOT00000019984	0.8845	0.0258624
Whdc1	0.882517	0.0198942
Atg2a	0.882485	0.0420598
Znf532	0.882401	0.0241587
Scnn1a	0.88105	0.0209261
Bcr	0.880419	0.0327404
Mkks	0.880413	0.010051
Irf9	0.879635	0.0360463
TC591970	0.879176	0.0202816
Ptprz1	0.877582	0.0196811
Zfand2b	0.877328	0.044444
ENSRNOT00000055679	0.877314	0.0162906
Nr2c1	0.876802	0.0409177
ENSRNOT00000059204	0.875696	0.0282428
Dnajc17	0.875443	0.0493367
Adamts7	0.875417	0.0334833
RGD1561571	0.873989	0.0261511
Gripap1	0.871742	0.0360482
Ep300	0.87157	0.0361421
Alg11	0.871502	0.0183818
Cox8a	0.870296	0.0485543
RGD1560398	0.868975	0.0129458
A_64_P034174	0.868209	0.0219318
Yipf3	0.866623	0.0274191
Dnajc2	0.866259	0.0164949
Mccc2	0.865235	0.039527
St7l	0.86522	0.014116
Rbm17	0.86415	0.0467731
Sip1	0.862256	0.0144301
Ltbp1	0.861925	0.00471033
Cdk5rap1	0.861045	0.04344
RGD1311458	0.860955	0.0217508
Tmem185a	0.86082	0.00482593
Apoa1bp	0.858935	0.0232207
Ptprg	0.858615	0.0319739
Fkbp10	0.858606	0.0250026
Ccl24	0.857407	0.0123933
Calcoco1	0.857293	0.0499875
Kat5	0.857291	0.0430533
Coq10a	0.856798	0.0280544
Efna4	0.856219	0.0476208
Surf1	0.854952	0.0437023
Tsc2	0.854778	0.0379735
LOC689346	0.854188	0.00214053
RGD1311899	0.853996	0.0244439
Tmed7	0.852948	0.0328384
RGD1310769	0.852792	0.0237378
ENSRNOT00000039048	0.852659	0.0486313
Ergic3	0.852341	0.0157743
Eya2	0.851463	0.00158163
A_64_P093234	0.850008	0.0139829
Dnm2	0.849213	0.0149489
Znf746	0.848507	0.0329954
Ephb6	0.847137	0.0261105
Tram1	0.846761	0.0204093
ENSRNOT00000046201	0.846609	0.0452705
FAM120C	0.845837	0.0257944
A_64_P117198	0.845498	0.0180428
Igsf11	0.84392	0.0498257
RGD1560986	0.843675	0.0275644
Acp5	0.842711	0.0195999
Scd4	0.842315	0.0311312
A_64_P036099	0.84226	0.0462194
ENSRNOT00000067646	0.841902	0.0380163
Morn2	0.841891	0.0391508
A_64_P055463	0.84167	0.0299171
Kcnk3	0.841114	0.0130241
Nfat5	0.839538	0.0149584
A_64_P055281	0.839511	0.010543
Slc22a23	0.839354	0.0032953
Stub1	0.839065	0.0209835
Ard1a	0.837063	0.00141027
ENSRNOT00000019984	0.83539	0.00265095
A_64_P047483	0.835304	0.047337
Pfas	0.834764	0.0436763
Ift172	0.834678	0.0424001
Myof	0.834123	0.0498653
Lrp1	0.83391	0.0446636
Psen2	0.832824	0.0384818
A_64_P040148	0.832046	0.00913678
Dcxr	0.83143	0.0290238
A_64_P079429	0.830816	0.00635965
LOC685179	0.829999	0.0352215
Ptplb	0.82999	0.033758
Tmem59	0.82884	0.0252122
A_64_P140532	0.827238	0.04336
LOC681146	0.827154	0.0119626
Rexo1	0.826589	0.0169364
Pcdh18	0.825578	0.00960685
ENSRNOT00000032405	0.824519	0.0447689
CF978404	0.824163	0.0214325
Ganab	0.823914	0.0398753
ENSRNOT00000047850	0.823891	0.00339865
Agrp	0.823856	0.036133
Armc5	0.823706	0.00684411
ENSRNOT00000049830	0.823644	0.0144966
Ren	0.823399	0.0022261
Nek4	0.823043	0.0282669
A_64_P018952	0.822039	0.0063171
Lca5	0.821866	0.021509
ENSRNOT00000040662	0.820681	0.0466193
RGD1307067	0.820432	0.0498862
Trem3	0.819634	0.0375084
Fastkd1	0.817658	0.0167269
Gja1	0.817658	0.000677789
Lypd2	0.817485	0.0385855
NP072376	0.81728	0.000665278
Jph4	0.816644	0.0227878
LOC680443	0.816407	0.00487901
LOC499843	0.814937	0.0468614
ENSRNOT00000033247	0.814931	0.0185557
Scamp3	0.81433	0.0234358
RGD1563049	0.81395	0.0408098
A_64_P159195	0.813889	0.0384838
Aak1	0.813041	0.000654262
Iiig9	0.812924	0.0239634
A_64_P001961	0.812634	0.0227923
Slc29a4	0.812561	0.00555154
ENSRNOT00000064652	0.81089	0.00683427
LOC687249	0.810342	0.00849305
Daglb	0.810087	0.0165205
LOC691684	0.809291	0.014036
Fam84a	0.809172	0.041335
RGD1308782	0.808788	0.0344785
A_64_P026500	0.808314	0.0253375
Alkbh7	0.807767	0.0480009
Rnf150	0.807614	0.0339303
Tex11	0.806611	0.0145266
Sptbn1	0.806544	0.0350918
Sez6l2	0.806516	0.00961225
Brdt	0.805335	0.000554479
Arfip2	0.80517	0.0422371
Tmem147	0.804979	0.0195606
Pfas	0.804368	0.0258992
Ckap4	0.80417	0.0339506
Olr3	0.803445	0.0102656
Mical2	0.803342	0.0189681
Spna2	0.803334	0.00179395
Slc27a1	0.802905	0.0421574
Nkx2-1	0.80228	0.0442936
Lysmd3	0.800704	0.0455347
A_64_P127844	0.800351	0.0347134
Srd5a3	0.799549	0.0294273
ENSRNOT00000066771	0.798591	0.0206486
Nt5dc3	0.798585	0.017355
A_64_P026479	0.798382	0.0368265
Mfsd10	0.798325	0.000176342
ENSRNOT00000042159	0.797623	0.022168
ENSRNOT00000054906	0.797478	0.0335054
Tmem208	0.797464	0.0494932
A_64_P124781	0.797035	0.0365746
ENSRNOT00000061595	0.794616	0.0374651
Tmem39b	0.794431	0.0232446
Inpp5a	0.794157	0.0208329
Slit1	0.793758	0.00237513
Gpd1l	0.793644	0.0481417
Mcoln1	0.792987	0.0413483
Tmem209	0.792702	0.0400686
RGD1565752	0.791535	0.0350841
RGD1303130	0.791375	0.0212139
ENSRNOT00000013418	0.788858	0.00675246
Rbm10	0.78883	0.0302258
LOC365476	0.788602	0.0392289
Gabbr2	0.78829	0.013571
Alox12b	0.788234	0.0208754
Krtap4-13	0.787767	0.0258699
A_64_P121653	0.787595	0.0381514
ENSRNOT00000043825	0.787177	0.0278049
RGD1306151	0.786945	0.0437977
Sox18	0.786886	0.0487606
Cish	0.786722	0.0208196
Ube2cbp	0.786095	0.0299493
A_64_P105342	0.785799	0.03656
A_64_P021805	0.785612	0.00735905
LOC691556	0.78462	0.0157327
R3hdml	0.783417	0.00198453
A_64_P108609	0.783389	0.0300507
Pnmt	0.783287	0.0461819
Adamts15	0.782968	0.0485022
RGD1562874	0.78243	0.0314671
Mutyh	0.78218	0.0419302
LOC691153	0.78106	0.0133057
Wbscr28	0.77998	0.0396293
A_64_P026606	0.779662	0.0174547
A_64_P143750	0.778435	0.0157866
Fat4	0.776809	0.0141014
ENSRNOT00000025047	0.776369	0.0012216
Tmem63a	0.775842	0.0235367
Myh3	0.775284	0.0483037
Slc27a4	0.774833	0.0104941
ENSRNOT00000031558	0.773602	0.00550142
A_64_P002486	0.773449	0.01211
Slc12a6	0.773411	0.01036
Abcc4	0.773292	0.0431422
Per2	0.773197	0.0376716
Cdig2	0.772119	0.0229416
Lce1d	0.771593	0.000270103
Tnni2	0.770407	0.0303668
ENSRNOT00000047885	0.770224	0.0094022
Slc7a11	0.770021	0.0233072
Gabrd	0.769775	0.0178478
TC623230	0.769765	0.0281964
Lama5	0.769538	0.0343722
Slpil2	0.768532	0.0198788
A_64_P111025	0.768	0.00179965
Kcnh3	0.766509	0.0121867
Trmt2a	0.766415	0.0328647
Adck4	0.765583	0.0268022
LOC688562	0.765271	0.039185
Tep1	0.764304	0.0209008
A_64_P064828	0.763523	0.0255279
Sox9	0.76336	0.0342179
Yap1	0.763221	0.0345378
ENSRNOT00000043647	0.762996	0.0200387
Lypd3	0.762136	0.000260967
H1foo	0.762134	0.0074995
Asb18	0.761919	0.0315018
ENSRNOT00000041283	0.761643	0.0354255
Galnt3	0.760519	0.0467426
Mdk	0.759201	0.0320445
ENSRNOT00000027499	0.759112	0.0417764
LOC690617	0.758821	0.0316752
A_64_P075744	0.758788	0.0137952
Grn	0.758537	0.00720757
A_64_P042923	0.758218	0.0342259
Hrh3	0.758042	0.0347227
A_64_P128563	0.757709	0.0327353
Abcd4	0.757555	0.0187893
A_64_P068766	0.757382	0.0402201
ENSRNOT00000011128	0.756964	0.0443134
A_64_P135709	0.756684	0.0187286
Ilf3	0.756544	0.0230728
Has1	0.756113	0.0228208
Lmf2	0.755975	0.0354939
A_64_P127031	0.755931	0.00282715
Rpp25	0.755156	0.0385069
ENSRNOT00000020079	0.754988	0.0407114
Mthfr	0.754981	0.000588352
A_64_P084573	0.754757	0.0270973
RGD1559532	0.754085	0.0200352
Prg2	0.753992	0.0125303
V1rf5	0.753768	0.0189092
Steap3	0.753719	0.0113508
Gpr152	0.753447	0.0235389
RGD1563667	0.752736	0.00604624
Prr22	0.752697	0.0198304
ENSRNOT00000036148	0.752344	0.0474119
ENSRNOT00000010298	0.752068	0.00736736
Grm4	0.751849	0.0142099
ENSRNOT00000061287	0.751654	0.0251619
Abtb1	0.751524	0.0161448
Mobp	0.751425	0.0418223
Creb3l2	0.750684	0.0381298
A_64_P044415	0.750101	0.0144297
Ncstn	0.749802	0.00615183
Treml2	0.749699	0.00304497
Pde4a	0.748998	0.0410903
TC635273	0.748728	0.00234139
Cd47	0.747685	0.00724894
A_64_P012214	0.746205	0.0197574
Nyx	0.744375	0.0180192
Dnah10	0.744042	0.0184577
Best2	0.741671	0.00595528
A_64_P036556	0.741648	0.0162004
A_64_P017655	0.740569	0.00451084
Gapt	0.740329	0.0427548
Ccdc151	0.739013	0.0037932
Gpha2	0.738004	0.00360656
Agtrap	0.736441	0.013989
Oxt	0.735783	0.0356557
Surf2	0.735754	0.0490128
A_64_P008263	0.735513	0.00488099
ENSRNOT00000032331	0.734244	0.0255298
Fam163b	0.733613	0.0202704
Syt5	0.732293	0.0408031
A_64_P045762	0.732236	0.0289716
Mmp19	0.732217	0.0250329
RT1-Bb	0.73098	0.00567819
LOC681084	0.730949	0.0187643
Cyp21a1	0.730835	0.0141057
Dbi	0.729616	0.000660521
Slc4a2	0.728267	0.0140659
ENSRNOT00000049187	0.727657	0.0203542
Gdf7	0.726836	0.0193867
ENSRNOT00000023392	0.726757	0.0327907
Lamb1	0.726658	0.0288941
Sncb	0.726559	0.026622
ENSRNOT00000026688	0.725397	0.00894857
A_64_P037040	0.725279	0.0287262
LOC100362849	0.725176	0.0143692
Krtap1-3	0.725138	0.0221198
A_64_P161381	0.723545	0.013754
A_64_P141405	0.723255	0.0111643
Cacna1i	0.722973	0.0140536
Abpa	0.722917	0.0188084
Neurog2	0.722239	0.00896651
Tll1	0.722174	0.0292846
Krt25	0.721845	0.0101206
A_64_P049474	0.721583	0.0367545
Csf2ra	0.720887	0.0124644
Insm2	0.719345	0.0190514
Lce1m	0.719131	0.00168252
Fxyd7	0.718467	0.015506
Tex19.2	0.718183	0.0355165
A_64_P043883	0.716903	0.012948
A_64_P042298	0.716552	0.0246398
Olr857	0.716539	0.0192856
A_64_P140075	0.716336	0.0189025
Ecm1	0.716268	0.0275507
ENSRNOT00000066977	0.715303	0.00668761
ENSRNOT00000007564	0.715255	0.0154396
Kdm6b	0.714684	0.0338968
Nanos3	0.713378	0.0146654
Prrg3	0.712987	0.0385017
Wfdc10	0.712666	0.00176743
A_64_P016887	0.711823	0.0101746
Atxn2l	0.711543	0.0154409
Itgam	0.711145	0.0410706
A_64_P094875	0.711135	0.00671431
Tmem37	0.710614	0.0373511
A_64_P004446	0.710533	0.0144788
Lrrc38	0.709754	0.0281162
Zfp395	0.708833	0.00151331
Clcn6	0.708334	0.000155256
Pcdh9	0.708256	0.0242653
Gtpbp6	0.708189	0.0169838
Col1a1	0.707617	0.00118308
Igfbp3	0.707008	0.0123544
LOC299282	0.706745	0.0361308
Mab21l2	0.706546	0.0224091
A_64_P013640	0.706463	0.0331298
Col5a3	0.706323	0.0479258
Olr325	0.705328	0.0363267
ENSRNOT00000014567	0.704212	0.00953639
Serpinh1	0.703563	0.0363782
Rdh12	0.703377	0.0167126
Cpne5	0.702821	0.0136387
Hipk4	0.701546	0.00141614
Vps13c	0.700124	0.0280246
Dcun1d1	0.699526	0.00147997
ENSRNOT00000047211	0.698222	0.0334744
Slc6a12	0.69746	0.0217566
A_64_P098912	0.696504	0.0104301
Tmem229a	0.693868	0.00262848
A_64_P114579	0.690834	0.0281293
A_64_P063962	0.690775	0.00128466
TC646343	0.68853	0.00641136
XM_346375	0.688242	0.0356679
Olr132	0.688064	0.0103853
ENSRNOT00000040973	0.68766	0.0390529
ENSRNOT00000002464	0.686837	0.0165263
Stambp	0.686605	0.0359499
A_64_P050120	0.686032	0.00994748
Pabpc1l2b	0.684794	0.0409057
Mocs1	0.684521	0.0454893
Olr1572	0.684467	0.0339011
A_64_P091286	0.682105	0.0474721
TC595670	0.68176	0.0199975
LOC499219	0.681295	0.018493
A_64_P021942	0.68081	0.0271519
Ccrl1	0.680508	0.0086028
A_64_P048946	0.680085	0.0131194
Nr0b1	0.678937	0.0218917
Unc5a	0.678856	0.025585
A_64_P072335	0.678556	0.0354896
A_64_P078361	0.678378	0.000483532
Ins1	0.677862	0.0102266
ENSRNOT00000044582	0.677854	0.047505
ENSRNOT00000031312	0.675759	0.0464793
RGD1560884	0.671759	0.0484992
LOC690398	0.670927	0.00841599
A_64_P092852	0.670836	0.00681774
A_64_P088331	0.670057	0.0127827
ENSRNOT00000032417	0.669915	0.00385874
Gast	0.66979	0.0352701
Zyx	0.666094	0.0378343
A_64_P100438	0.6652	0.0458502
A_64_P134558	0.664524	0.0339637
RGD1562619	0.663416	0.023677
Pou5f1	0.662547	0.0137147
AABR03128084	0.657107	0.044357
A_64_P133134	0.656114	0.0128375
A_64_P114918	0.654669	0.0468281
Spry4	0.649117	0.0496791
A_64_P109098	0.648552	0.0384663
XR_006548	0.648049	0.0479266
Cacna1i	0.642757	0.0293767
Olr1736	0.64259	0.0374182
Prss36	0.636902	0.0213024
A_64_P145342	0.636392	0.00094152
A_64_P027219	0.631693	0.043264
LOC499240	0.628302	0.0450761
Cym	0.61822	0.00202213
A_64_P156647	0.614536	0.00475431
LOC691572	0.612732	0.037532
Gucy1b2	0.612139	0.00784215
Apoc2	0.598577	0.0278013
E2f7	0.590523	0.0474981
RGD1564799	0.555424	0.00633585
Extl3	0.533044	0.00581371
Rassf2	0.530845	0.00729225
A_64_P070826	0.521089	0.00918551
RGD1564463	0.821366	0.0500431
TC627441	1.28214	0.0502654
LOC691729	1.14057	0.0503584
A_64_P019666	0.889302	0.0503802
ENSRNOT00000043364	1.21911	0.0504
Tubg1	1.16882	0.050427
Sf1	1.02662	0.05044
A_64_P094555	1.34139	0.0505328
Pbx2	1.40932	0.0505727
Tshr	1.10912	0.0507694
Rilp	0.838582	0.0508278
Krtap1-5	0.738312	0.0508399
A_64_P082207	0.748311	0.0511442
Krt14	0.730928	0.0511588
Lasp1	1.16425	0.0511844
Vps45	1.51471	0.0511916
Pnpla6	0.780737	0.0511978
Tmem199	1.41366	0.0512226
Cd3d	0.758007	0.0512605
Cnksr3	1.63101	0.0514553
Sart3	1.30398	0.0515129
XR_007323	1.0972	0.0515141
Tnpo2	0.899432	0.0515221
Ints2	1.17813	0.0516348
RGD1561537	0.864885	0.0517492
A_64_P013167	1.24475	0.0517952
Ccdc39	1.17388	0.0518721
ENSRNOT00000048767	0.748301	0.0519072
A_64_P087713	0.721658	0.0519197
Hspa8	1.58384	0.0519687
Dnttip1	0.970707	0.0519887
Nrbp	1.40354	0.0520416
A_64_P027876	0.843273	0.0520633
Ep400	1.37554	0.0520854
Ttc9	1.30846	0.0522227
Abr	0.912473	0.0522299
A_64_P095642	0.743728	0.0522856
Ddr2	0.812951	0.0523759
Cntrob	0.889817	0.0524124
Ctnnbl1	1.03685	0.05255
Mmp14	0.907372	0.0526132
ENSRNOT00000050740	0.618154	0.052624
Rnpep	1.28959	0.0527354
Atpaf1	1.27098	0.0527512
A_64_P037596	0.771972	0.0528786
LOC688681	0.669546	0.0529025
A_64_P092634	1.20076	0.052912
Ndufb5	1.02869	0.0530305
TC609883	1.34176	0.0530551
Eepd1	1.41494	0.0530614
LOC689727	0.694981	0.0531944
Pgf	1.52631	0.0531961
A_64_P074756	1.65971	0.0531985
Sned1	0.77545	0.0532848
Eif2ak3	0.715783	0.0533125
LOC683983	1.17248	0.0533236
Ndel1	1.08017	0.0533307
RGD1565927	0.880153	0.0533805
A_44_P790750	1.07888	0.0533838
XR_007882	0.828007	0.0535152
A_64_P147908	0.745461	0.0535826
Rbm15b	0.669543	0.0537018
Rab3gap2	1.18624	0.0537203
ENSRNOT00000043839	0.791134	0.0537886
RGD1311783	1.2074	0.0539106
Pacsin3	1.18769	0.0539185
Daam1	0.886697	0.0540265
Znf503	1.14064	0.0540289
Faf1	0.873836	0.0540625
Insc	1.1355	0.0541331
Lactb	1.20855	0.0541401
Sspo	0.820094	0.0541637
Znf18	1.15712	0.0541985
A_64_P010902	1.14875	0.0544481
A_64_P160678	0.654837	0.0545579
Cyp4f5	0.749238	0.0546392
RGD1309228	0.790392	0.0546463
Ptgdrl	0.657357	0.0547358
Cyp4a8	0.649116	0.0547604
Adpgk	0.816367	0.0548031
RGD1564839	0.877494	0.0548759
Gng3	0.754228	0.0549512
Usp15	0.870836	0.0549893
Odf2	1.19431	0.055038
Dhrs11	1.18761	0.0550515
Sharpin	0.83633	0.0551716
Lrrc42	1.28913	0.0551729
Nagk	0.861428	0.0552077
RGD1565289	1.10677	0.0552368
A_64_P148508	1.23621	0.0554203
Ccdc22	0.900831	0.0554278
Man2a2	0.798598	0.0554329
Slc29a4	0.879866	0.0554515
Eif1ay	1.15654	0.0554565
Copz2	1.13889	0.0554923
ENSRNOT00000054844	1.21205	0.0555048
Cyb561	1.23983	0.0555189
LOC304396	0.843688	0.0556243
Ctps2	1.24639	0.0556909
Sdha	0.926805	0.0557427
Macrod1	0.859358	0.0558484
Crtc2	0.857669	0.0559229
Hyal3	0.838773	0.0559403
Eif1	1.22845	0.0559425
RGD1562373	1.08625	0.0560736
ENSRNOT00000057935	1.12114	0.0561024
Etv5	0.842683	0.0561071
Akap7	1.13095	0.0561525
Gnaz	0.665301	0.0561842
Txndc4	0.917357	0.0561993
Zdhhc3	0.892275	0.0563353
Stard4	1.30308	0.0564397
Ptpn21	1.19781	0.0566038
U2af1l4	0.688123	0.0566434
RGD1563216	1.10496	0.0566685
Pomt2	0.844177	0.0566746
Syt17	1.10652	0.0567055
Ccdc85b	1.14631	0.0567313
Cd97	0.888723	0.0567721
Ogt	0.723708	0.0568552
XM_345435	1.76276	0.056876
Tmie	0.796173	0.0569331
Safb	1.13795	0.0569454
Commd10	1.10323	0.0569702
Ormdl3	1.48731	0.0569819
RGD1305457	1.18816	0.0570976
ENSRNOT00000040453	0.687722	0.0571532
RGD1310348	0.835269	0.0571984
LOC680558	0.782139	0.0572512
Smarce1	1.16671	0.0572635
Tnfrsf4	0.701219	0.0573296
LOC685544	0.759528	0.0573305
Gja10	0.640867	0.0574177
Rsl1d1	1.21479	0.0574867
LOC680745	0.698499	0.0575734
Rbp2	0.789554	0.0576637
Stk39	1.21439	0.0576747
Ctbp1	1.17535	0.057677
Ggps1	1.18133	0.0576794
Thoc3	1.09636	0.0577269
Mrps34	1.06113	0.0577386
Isg15	1.38069	0.0578088
Katnb1	1.66033	0.0578354
LOC688916	0.693295	0.0578725
A_64_P047358	0.785161	0.0578969
A_64_P149978	0.65417	0.0580436
Fam32a	1.20631	0.0580524
Pard3b	0.95636	0.0581218
Olr472	0.513672	0.0581353
Letm1	1.16616	0.0581506
A_64_P021702	0.927298	0.0583662
Gon4l	1.15862	0.0584262
ENSRNOT00000055958	1.35822	0.0584663
RGD1560011	1.23891	0.0585061
A_64_P028391	0.714102	0.0585614
B4galt3	0.752848	0.0585784
Crlf3	1.1852	0.0585875
Zadh2	1.11121	0.0586603
Tomm70a	1.11386	0.0586885
TC582612	1.07972	0.0586965
Ctbp1	1.12645	0.0587637
RGD1559679	0.592887	0.0587843
ENSRNOT00000064626	0.883677	0.0588716
A_64_P113257	0.624623	0.0589571
Ugt1a6	0.829672	0.0590025
Cnfn	0.747412	0.0590654
A_64_P160442	0.839572	0.0590726
Pdgfrb	0.720644	0.0591211
LOC685909	1.12384	0.0591404
Rabggta	0.918333	0.0591465
Mfsd6	0.696026	0.0592243
Crkl	1.25052	0.0593002
Apc2	0.73448	0.0593124
TC624710	1.19911	0.0593386
Mbnl2	0.795222	0.059419
Foxo1	1.23967	0.059596
A_64_P145137	0.848827	0.0596235
Rbx1	1.07489	0.0596491
RGD1305713	0.822064	0.0596605
ENSRNOT00000065619	0.722685	0.0596759
LOC679825	1.50627	0.0598613
Cst7	0.778491	0.0599317
Gripap1	0.857776	0.0599619
Comtd1	0.889184	0.0600059
Kdelc1	0.776125	0.0600322
LOC689766	0.746132	0.060052
Bin1	1.11537	0.0600532
ENSRNOT00000020004	1.07885	0.060297
Rfxank	0.849541	0.0604802
ENSRNOT00000011676	0.5664	0.0605921
RGD1309492	1.04456	0.0606123
RGD1565082	0.760949	0.0606305
Zfp251	1.49672	0.060659
RGD1561504	1.05738	0.0606795
Prkag1	1.25054	0.0606881
ENSRNOT00000001469	0.733976	0.0606882
ENSRNOT00000034387	0.757092	0.0608061
Slc25a19	1.10378	0.0610106
Rpa1	1.56449	0.061142
Topors	1.20609	0.0611579
Grsf1	1.31557	0.061281
Diablo	1.16357	0.0612967
Lsg1	1.06897	0.0613462
A_64_P159823	1.11998	0.0614273
Ehbp1	1.45619	0.0616374
Slc25a13	1.34354	0.0616432
A_64_P136143	0.80993	0.061723
Mvp	1.28167	0.061763
Creb3	0.794366	0.0618115
Hdgf	1.22999	0.061816
Ccdc109b	1.09932	0.0618168
TC619619	1.07143	0.0618829
Tprkb	1.05755	0.061889
Dst	0.774846	0.0619147
Zfp426	0.862836	0.0619713
Gpr172b	0.757614	0.0619938
Gata6	1.82613	0.0620279
Vom2r34	0.690648	0.0621347
Srp54a	1.36737	0.0621747
Tbx19	0.864629	0.0623489
Foxp2	0.756049	0.0623505
Slc22a15	0.771905	0.0623551
A_64_P147586	1.33331	0.0623586
ENSRNOT00000016022	0.913735	0.0624516
Cox4nb	1.13356	0.0625489
LOC678732	0.73273	0.0625888
LOC680722	0.76371	0.0626442
Sephs2	0.878772	0.0626762
Mbtps1	0.817286	0.0626783
Commd6	0.932154	0.0627536
Serpinf1	0.871906	0.0627837
Rad18	1.23714	0.0628012
Lrp12	1.2943	0.0628017
Ecg2	0.71497	0.0628109
Ddx47	1.24652	0.0629216
Fam134b	0.820705	0.0630129
Cbara1	1.07653	0.0630652
Znf652	1.27362	0.0630969
Gtpbp4	0.940701	0.0631056
RGD1565411	0.651124	0.063258
A_64_P136198	0.756024	0.0633746
ENSRNOT00000031672	0.705948	0.0634603
Ggh	0.889212	0.0634864
Plekha1	0.834825	0.0635075
Mtss1	1.16338	0.0635323
Rab6a	1.07631	0.063648
Bxdc2	1.2624	0.0637072
Fbxw8	1.24422	0.0637326
Capn2	1.17991	0.0638018
Ank2	1.1767	0.0638052
Mgat4b	1.17569	0.0638222
Nes	0.899946	0.0638592
ENSRNOT00000067247	0.94489	0.06386
LOC361914	0.722808	0.0638696
A_64_P138187	0.699858	0.0638861
Krtap19-3	0.737811	0.063891
A_64_P018227	0.744909	0.0639571
Ccdc132	1.29667	0.0639576
Senp5	1.0821	0.0640092
Ns5atp9	1.26958	0.064044
Arih2	1.16799	0.0640744
Gga2	1.19367	0.0641262
A_64_P135609	0.671039	0.0641719
Cdipt	0.8795	0.0642589
A_64_P004468	0.73192	0.0642979
DV720985	1.06683	0.0644911
RGD1311892	1.23898	0.0644936
Tap2	0.567815	0.0645719
A_44_P213336	0.750356	0.0647473
Ccnd1	1.11862	0.0647543
Zkscan2	0.832516	0.0648004
Rag1ap1	0.796266	0.0648795
TC628478	0.812113	0.0649633
Clcn3	0.724023	0.0650414
Nat13	1.30228	0.0650931
Tcf12	0.724784	0.0651726
App	0.826711	0.0653283
XM_217532	0.914511	0.0653319
Chst1	0.761444	0.0653931
Hoxa6	1.15825	0.0654065
Pelp1	0.869708	0.0654138
Ildr2	1.23748	0.065429
Rtkn	0.665965	0.0654483
Pla2g2a	0.818095	0.0654919
ENSRNOT00000050090	0.765306	0.0655061
Yif1b	0.845702	0.0655276
Dda1	1.21008	0.0655559
Prc1	1.3257	0.0655713
Tmem128	0.878328	0.0656834
Phf5a	1.12384	0.0657043
Crlf2	0.828442	0.0657275
Cep78	1.16673	0.0658759
Necap1	1.14042	0.0660529
Gtf2a2	1.20682	0.0661637
Sel1l	0.769735	0.0661944
Dcakd	0.919495	0.0662008
Nfatc4	0.887621	0.0662656
Angel1	0.820766	0.0662697
A_64_P051582	0.715514	0.0663067
Tbc1d20	0.891734	0.0663402
Inhba	0.724017	0.0663523
LOC690386	0.573971	0.0663605
Trmt12	1.04863	0.0664755
Maml3	0.823334	0.0666058
Stk3	1.1877	0.0666236
RGD1562342	1.06594	0.0666639
Vegfa	0.617562	0.0666832
A_44_P131046	0.769213	0.0667018
Hsf2	1.48102	0.0667412
Zic2	0.836231	0.0667607
Gpam	1.04151	0.0668057
Memo1	1.30443	0.0668395
Plscr1	1.17704	0.0668561
Bzw2	1.15536	0.0669493
Slc47a1	1.66267	0.0670844
Acox1	1.09503	0.0670886
A_64_P021395	0.80542	0.0670906
Acsl5	0.893226	0.0671601
Pold3	1.20553	0.0671798
Grb2	1.2323	0.0672064
Rab20	1.3678	0.0672387
XR_009382	0.830265	0.0674425
XM_227366	1.36045	0.0674685
Ece1	0.745436	0.0675265
Prim1	1.18148	0.0676341
Mtmr15	1.31572	0.0676838
Unc119	1.9143	0.067831
ENSRNOT00000024540	1.15833	0.0678404
Tmem185b	0.915478	0.067858
ENSRNOT00000059588	0.801946	0.0679169
Maea	1.23715	0.0680077
XR_008432	0.662536	0.0680652
A_64_P057817	0.848313	0.0681444
Kin	1.12902	0.0682012
Pop4	1.23875	0.0683201
ENSRNOT00000026371	0.829132	0.068372
Gfpt1	1.24633	0.0683855
Chd4	0.892967	0.0683859
Fam20c	1.22653	0.0684591
Trip13	1.508	0.0685123
Syvn1	0.571219	0.068659
Sirt6	0.784279	0.0686597
Vac14	0.765302	0.0687028
LOC680826	0.766226	0.0687738
Lap3	1.65205	0.0688019
Zbtb1	1.23973	0.0688345
Dpf2	0.880466	0.0688583
Gyg1	1.3663	0.0689609
Dpm3	0.86305	0.0689921
Ssx2ip	1.23997	0.0690291
Asb13	0.619769	0.0691542
Tapbp	0.832514	0.0691568
Atp6v1h	1.07257	0.0692175
Nmral1	0.968236	0.0693089
Sorbs2	1.24403	0.0693758
A_64_P044257	0.725475	0.0694808
Atp2a3	0.734783	0.0695991
LOC679367	1.36978	0.0696334
ENSRNOT00000038253	0.754546	0.0696869
RGD1563825	0.736933	0.0697183
Mb	0.778801	0.0698206
Mknk1	0.688432	0.069872
Cdk5	1.15894	0.0698943
Tagln2	1.17397	0.0699081
Alg3	0.851809	0.0699476
Cldn12	0.834453	0.0700484
Ghrl	0.779661	0.0701128
Sertad1	1.18129	0.070175
LOC100294508	0.834496	0.0701782
Eif4e	1.1494	0.0701825
Hcrt	0.788017	0.0702455
Zfp180	1.44837	0.0703313
Phc2	1.20483	0.0703394
Plec1	0.875784	0.0704596
A_64_P080214	0.806085	0.0704781
LOC501266	1.09222	0.0705998
Rbm38	1.2153	0.0707175
Fech	1.25275	0.0707496
Fam53b	0.799216	0.0708729
Lamb2	0.819038	0.0709185
BC099234	0.822082	0.070953
ENSRNOT00000004563	0.851198	0.0709885
Camsap1	1.20479	0.0710098
XR_007837	1.16564	0.0712717
ENSRNOT00000006187	1.21894	0.0713331
Cpt2	0.924978	0.0714034
Mea1	0.870464	0.0714245
Gpbp1l1	1.27376	0.0714413
Ciz1	0.846727	0.0714705
Abcb9	1.26638	0.0714925
ENSRNOT00000065986	0.661069	0.0714979
LOC306766	1.08856	0.0715768
ENSRNOT00000021215	1.14084	0.0716127
TC583782	1.13639	0.0716354
A_64_P065631	0.79552	0.0716908
XR_007064	1.30166	0.0717751
Zcchc24	1.12883	0.0718273
LOC689656	1.72095	0.0718832
Cnbp	1.3376	0.0719783
Ppif	1.68709	0.071984
Itgb6	1.25173	0.0720254
ENSRNOT00000068719	0.885954	0.07206
Pnkp	0.850517	0.0720651
Abcf3	1.16408	0.0721836
LOC690415	0.771558	0.0722625
Hnrph1	0.85338	0.0722718
LOC688267	0.676918	0.0722745
Aplp2	0.725082	0.0722944
ENSRNOT00000007441	0.885645	0.0723387
Wnt5b	1.17066	0.0723446
Rab43	1.16093	0.0723822
Setd4	0.839544	0.072524
LOC684996	1.20985	0.0726084
Tada1l	1.38077	0.0726842
Fam89a	1.27878	0.072745
Utp20	1.16954	0.0728139
Dynlrb1	1.13622	0.0730949
Gne	0.810202	0.073105
RGD1559743	0.885906	0.0731144
Nt5dc2	1.1248	0.0731203
ENSRNOT00000026997	0.769714	0.0731393
LOC100188984	0.855287	0.0732023
A_64_P145939	0.89801	0.0733021
Dcps	1.17491	0.0733993
Chst10	1.36272	0.0734448
RGD1310727	1.04729	0.0734969
Cngb3	0.737072	0.0735637
BF412119	0.683799	0.0736639
Polr3a	0.777234	0.0736796
A_64_P043771	0.681629	0.0739264
Usp18	1.20841	0.0739497
Afap1l1	0.917212	0.0740108
Pdk1	1.39983	0.074038
Clic1	1.20531	0.0741145
Zfp202	0.705961	0.074118
Scfd2	1.21519	0.0741206
Nphp3	1.14324	0.0741249
Abca2	0.882363	0.0741488
XR_005489	1.20839	0.0743903
Gemin6	1.42675	0.074483
RGD1308470	1.35866	0.0746643
Slfn2	1.22124	0.0747294
Pgs1	1.05047	0.0747302
Arhgap17	1.13703	0.0747377
Ccdc94	1.14944	0.07477
Fancc	1.24504	0.0747849
Prima1	0.633702	0.0748961
Rpl15	1.14404	0.0749682
MGC125239	1.16589	0.0750055
Mrpl35	1.12013	0.0750284
Pold1	1.27682	0.0750469
A_64_P047386	0.611002	0.075084
LOC681458	0.817091	0.0750886
Usp9x	0.87301	0.0751107
Man2b2	0.736602	0.0752054
RGD1310862	1.15012	0.0752227
Larp6	1.32033	0.0752974
Laptm5	0.9294	0.0757541
Ankrd34a	1.61145	0.0758083
Rfxap	1.24234	0.0758621
Tipin	1.24886	0.0758869
Pik3c3	0.932572	0.0759069
RGD1561459	1.28474	0.0759327
Fcgr2a	0.768838	0.0760456
Pmm2	0.705962	0.0761941
Fam171b	0.760261	0.0761991
Rab27b	0.834852	0.0762236
Tmco6	0.803008	0.0762263
Phkg2	1.30565	0.0766357
Rap2ip	0.749282	0.0767456
Dhx36	1.3066	0.0767629
LOC682999	1.33427	0.0767777
Calm3	1.07034	0.076837
Olr1750	0.63526	0.0768639
Hmgcs1	1.31688	0.0768876
LOC679612	0.727835	0.0769538
Dtnbp1	1.20925	0.0769653
Bid	1.51786	0.0770174
TC592330	0.855073	0.0770331
Akt2	1.21602	0.0771109
Rsf1	1.13859	0.077116
Mfsd6	0.734035	0.0772192
Inpp4a	1.33172	0.077513
LOC680164	0.575088	0.0775899
Sdsl	0.804687	0.077617
ENSRNOT00000059797	1.20137	0.0777058
A_64_P021211	1.16569	0.0778739
TC610984	1.33014	0.0779706
A_64_P132501	0.852001	0.0780751
Ankrd40	1.26427	0.0781384
Mrlc2	1.19234	0.0781804
Npepo	1.23064	0.0782549
RGD1307569	1.10716	0.0784681
A_64_P104301	0.795882	0.0784926
ENSRNOT00000019224	1.21318	0.0785186
Rnasek	0.817591	0.0786291
Slc26a6	0.751884	0.078694
LOC688459	0.833452	0.0787378
RGD1303142	1.05837	0.078959
XM_242940	0.884795	0.0792862
Hn1	1.31681	0.0793089
TC645988	0.717606	0.0793366
Grb2	1.10934	0.0793564
Cops4	1.15369	0.0793597
Dusp14	1.21423	0.0793781
Lhfpl2	1.3783	0.079439
Alg1	0.774729	0.0797208
Jund	1.20396	0.0797408
Psmd5	1.74604	0.0797819
Plekho1	1.37348	0.0798134
Vdac2	1.09809	0.0798808
A_64_P014143	0.636953	0.0799697
Btg3	1.38042	0.0800246
Mthfd1	1.18299	0.0802275
Lpo	0.775274	0.0802926
B3galt6	0.774151	0.0803671
Zfyve1	0.811271	0.0804544
A_64_P081982	1.42934	0.0805263
Zdhhc4	0.887147	0.0805503
Glud1	1.33518	0.0806754
Fam136a	1.14206	0.0807906
Donson	1.50268	0.0808823
Myd88	1.16576	0.080886
Ccnl2	0.774214	0.0809134
Fahd1	1.11083	0.081078
Wipf1	1.16811	0.0810796
Sox2	1.62287	0.0811805
Mospd3	1.15636	0.0812166
Nrf1	1.13132	0.081327
Zfp365	1.36311	0.0813741
LOC683512	1.05836	0.0814572
XR_006140	0.801417	0.0814628
Igf2bp2	0.776594	0.0816014
BC158842	1.15239	0.08162
Plekhh2	1.23133	0.0816462
Smad2	1.36584	0.0817185
Ophn1	1.30787	0.0818073
Vangl1	0.800531	0.0818314
Ube2l6	1.15829	0.0819292
Trub2	0.809111	0.0819489
ENSRNOT00000026073	1.20342	0.0819552
Fkbp11	0.881389	0.0819769
A_64_P044440	0.901603	0.0820206
A_64_P026306	0.869416	0.0820373
Ctdspl	1.39145	0.0820678
Anapc7	1.23032	0.0821091
Tpra1	0.725019	0.0821388
Slc15a4	0.882191	0.0821775
Dazap2	1.16641	0.0823661
Dnajc14	0.783076	0.0826561
Slc2a1	0.769424	0.0827131
Samd4b	1.30022	0.0828034
Acbd4	1.29707	0.0828987
Hist2h2be	0.779211	0.0829525
Cenpb	1.14841	0.082956
Nup35	1.18781	0.0830186
A_64_P104999	0.54545	0.0830215
Bud13	1.22627	0.0831498
Tspan31	0.862709	0.083211
Wdr3	0.813518	0.0832241
Cyb5a	1.12229	0.0832417
Banf1	1.22251	0.0833153
LOC683667	1.16273	0.0834109
Cops7b	1.35932	0.0834425
Ube2v1	1.19639	0.0835839
Actr3	1.17808	0.0836774
Dhcr24	1.27636	0.0837145
ENSRNOT00000020886	1.39396	0.0837155
LOC361335	1.26097	0.0837482
RGD1306936	1.11974	0.0838148
Ubl3	1.11577	0.0838673
Narg2	0.915294	0.0838877
Dek	1.16689	0.0839385
Hnrnpa2b1	1.34787	0.0840629
ENSRNOT00000042277	0.687662	0.0841074
Parp12	1.12563	0.0841303
Ung	1.21413	0.084136
A_64_P149618	0.855279	0.0842328
Mrpl30	0.955634	0.0843199
A_64_P140636	0.777386	0.0843809
Gucy2d	0.89132	0.0845936
Peci	1.11473	0.0845996
Abcb4	1.20818	0.0846158
Notch3	0.752047	0.0846744
Lipa	0.833284	0.0847247
Hells	1.59609	0.0847429
Ccdc6	0.8905	0.0847484
Sirt2	1.4457	0.0848211
Samd4a	1.38063	0.0849612
ENSRNOT00000056153	0.785395	0.0849847
Uba1	0.839569	0.0850134
RGD1562200	0.945733	0.0850213
Klf9	0.809544	0.0850803
Ppig	1.24943	0.0851091
Tgm3	0.752743	0.0851192
Fam18b2	0.934935	0.0851973
Tyw3	1.15691	0.0853107
LOC687071	0.761726	0.0853457
Prkcg	0.790702	0.0853979
Kpna2	1.33655	0.085444
RGD1305110	1.17961	0.0855003
LOC502894	1.12231	0.0856621
RGD1308907	0.606974	0.0857492
Sms	1.11925	0.0857789
Hcr	1.14058	0.0857945
Fbxo3	1.11958	0.0858703
Tpm1	1.29381	0.0858765
Pla2g3	0.687333	0.0859177
Acyp2	1.1018	0.0859219
Bahd1	1.18783	0.0859478
Sgk1	0.8573	0.0860481
Slc43a2	0.764543	0.0860491
Wdr18	1.20808	0.0861105
Gpsm2	1.09615	0.086255
Tmem62	0.707417	0.0862973
Slc20a2	0.846705	0.086468
Clns1a	1.09451	0.0864728
RGD1563825	0.702455	0.0865563
Dalrd3	0.822695	0.0866058
LOC686785	1.18043	0.0866062
Arhgef7	0.804285	0.0867289
Klhl12	1.28316	0.0868008
Sos2	0.864719	0.086802
Vps24	1.25944	0.0868976
Rad51ap1	1.39571	0.0868982
ENSRNOT00000042720	0.802491	0.0869079
Zfyve26	1.15642	0.0869127
A_64_P075158	0.778866	0.0869575
Plekhg4	0.82658	0.0869902
Satb2	1.52694	0.0870769
Blzf1	1.35866	0.0870975
Cyfip2	1.139	0.0871092
AABR03063211	0.796633	0.0871556
A_64_P054009	0.731059	0.0873142
Vapb	1.24741	0.0873526
Znf592	0.81225	0.0873691
Col19a1	0.743701	0.087404
Zmiz1	0.873011	0.0874211
Sema3b	0.799697	0.0874262
LOC681351	0.861233	0.0874623
Tmem229b	0.630476	0.087499
LOC680856	0.881054	0.087521
Timm17a	1.20413	0.0876069
LOC606294	1.24008	0.0876163
A_64_P015061	0.796973	0.0876913
Ppil5	1.42775	0.0877811
Vrk1	1.47684	0.0879836
Swap70	1.09538	0.0879988
A_64_P014709	0.751071	0.0880262
Ppapdc1a	0.751908	0.0881213
Shmt1	0.913088	0.0881404
Pck2	0.801293	0.0881578
Zfyve21	1.2776	0.0882044
Rwdd2b	1.21135	0.0882264
Bod1	1.09207	0.0883699
LOC687713	1.21454	0.088399
RGD1308234	0.731483	0.0884503
ENSRNOT00000012255	0.829436	0.0885558
ENSRNOT00000058560	1.33056	0.0886042
Arhgef1	0.802242	0.0886226
A_64_P054636	0.867214	0.088649
Msh5	0.580032	0.0887437
Tollip	1.1215	0.0887529
ENSRNOT00000036793	0.916357	0.0888109
Polr2c	1.20283	0.0888162
Ckap2	1.23225	0.0890371
Shq1	0.868751	0.0890541
Isca1	1.24762	0.0890878
Slc30a9	1.34487	0.0890885
Dctn1	1.12286	0.0891183
Umps	1.28991	0.0892306
A_44_P501483	1.4601	0.0892994
Psmd6	1.12235	0.089312
A_64_P031244	0.860497	0.0893258
Ada	1.11024	0.0893615
ENSRNOT00000051194	0.792517	0.0893962
Txnrd1	1.23599	0.0894742
Eif5	0.849368	0.0894967
Nr1d2	1.25592	0.0896054
Tsen54	0.909091	0.0896151
Rab4a	1.06956	0.0897078
RGD1311095	1.3178	0.0897899
RGD1308706	1.11636	0.0898074
RGD1306063	1.08368	0.0898857
Ctu2	0.849276	0.0899093
Txndc15	0.896537	0.0899103
LOC687682	1.24096	0.0899794
XM_001058955	0.637135	0.0899802
Atcay	0.729519	0.0899826
A_64_P012252	0.712507	0.08999
ENSRNOT00000043321	0.888427	0.0899976
Tshz1	1.27835	0.0899994
Agpat3	0.686511	0.0900499
A_64_P014797	0.909918	0.0900733
Smarcal1	1.26553	0.0900961
Supv3l1	1.22952	0.090113
Pdha1	1.11085	0.090221
Fubp1	1.39615	0.0902777
A_64_P047333	0.711106	0.090283
A_64_P161744	1.33525	0.0903261
Atp6v1d	1.27835	0.0903339
ENSRNOT00000068656	0.834231	0.0904134
Nkrf	1.45103	0.0904669
RGD1308114	0.766897	0.0905334
Abcb6	0.902851	0.0905734
LOC690138	0.770446	0.0905994
Eif1b	1.34514	0.0906172
A_64_P013704	0.72056	0.0906242
A_64_P150116	1.13783	0.0906326
Dnajc22	0.841055	0.0906477
Slc35a5	0.697923	0.0908266
LOC686143	0.63387	0.0909264
LOC685064	0.670597	0.0909319
Slc39a4	0.79618	0.0909793
LOC680122	1.12432	0.0910586
Tmem203	0.86413	0.091134
Nup93	1.14394	0.0911697
Mcl1	1.10212	0.0913072
Sertad2	1.31169	0.0913108
Zkscan5	1.4002	0.0913607
RGD1311186	0.605874	0.0915495
Arl4c	1.60649	0.0915736
Tada3l	1.16865	0.0915859
Triap1	1.27889	0.0915869
Bri3	1.19429	0.0915999
Mcm3	1.39486	0.0916043
Pnpo	0.788061	0.091677
RGD1306917	0.876944	0.0917502
Thoc7	1.09376	0.0918793
Plod3	0.756653	0.091883
Hrasls5	0.793485	0.0919781
A_64_P151141	0.716851	0.0919841
A_64_P064655	0.730949	0.0920169
Fxn	1.06983	0.0920203
Fdx1l	0.887919	0.092049
LOC497899	0.812567	0.0920576
Sepx1	0.865257	0.0921502
Dclre1a	0.789672	0.0921541
Gpr17	0.796666	0.0922038
AA875367	1.24448	0.092267
Erlin1	0.726297	0.0924264
ENSRNOT00000025989	0.741499	0.0925298
Casp3	1.17072	0.0925889
Gnat1	0.89498	0.0927018
Psma7	1.16875	0.0927165
Plcd1	1.14001	0.0927541
A_64_P065553	0.857138	0.0929691
Mef2b	0.77399	0.0931474
A_64_P001384	0.786941	0.093289
Fads3	0.762732	0.0933627
LOC689116	1.22322	0.0934141
Pik3cb	1.14723	0.0934936
A_64_P016799	0.627201	0.0935246
RGD1563239	0.866889	0.0936496
Topbp1	1.36091	0.0936552
ENSRNOT00000016958	1.24432	0.0937241
Pnkd	0.875624	0.0937658
Actc1	0.606453	0.0937796
Nucb1	0.768284	0.0938566
Rpp21	1.17591	0.0939073
Extl1	0.689315	0.0940056
Miip	0.692663	0.0940081
Fam91a1	1.15829	0.0940477
Dusp8	0.568963	0.0940752
Zfp362	1.09995	0.0940876
A_64_P060051	0.81543	0.0940912
Sdad1	1.29499	0.0941442
Usp19	1.19837	0.0941999
LOC689418	0.912417	0.0942204
Sh3kbp1	1.08995	0.0942436
XM_001060017	1.24348	0.0942457
Gpatch4	0.851063	0.0942847
RGD1562299	1.31917	0.0943042
Bzw1	1.12932	0.0944952
Rab13	1.13554	0.0945418
A_64_P012808	0.826695	0.0946257
Hoxc5	0.81748	0.0946772
Apom	0.814306	0.0946923
Scn1b	1.23342	0.0947299
Nsmce4a	1.30667	0.0948156
Ndrg3	1.31186	0.0948209
Cd37	0.769725	0.0950381
ENSRNOT00000041436	0.822	0.095051
Ezh1	0.925319	0.0950955
Mtmr10	1.24889	0.0951677
Rsl1d1	0.878615	0.0952173
Serac1	1.21191	0.0953274
Ttc14	0.787223	0.0953387
Hpse	0.807883	0.0954551
RGD1307461	1.28722	0.0954706
DY315912	1.2107	0.0955407
Clk3	1.15129	0.0955667
Akr1b1	1.36475	0.0957192
A_64_P035876	0.780342	0.0957254
Cenpq	1.22879	0.0957393
Tmem200b	0.726648	0.0957616
Parp8	0.751393	0.0957619
Exosc6	0.782529	0.0958164
LOC682968	0.671412	0.0958725
Gpr172b	0.810278	0.0959857
RGD1562657	0.833473	0.0960871
Zfyve19	0.804044	0.0960885
Zbtb7c	1.0617	0.096218
Six5	0.724645	0.0963787
Mrpl46	1.09363	0.0965433
Slc7a1	0.436669	0.0966207
Cotl1	1.14756	0.0966308
Metrnl	1.17825	0.096656
Set	1.10469	0.096705
RGD1561738	0.826808	0.096743
Rad54b	1.4696	0.0967435
Rad51	1.31039	0.0968558
Tmod3	1.18074	0.0968589
Usp14	1.21487	0.0969077
Snrpn	0.759488	0.0969397
ENSRNOT00000045295	1.2169	0.096962
A_64_P042093	0.978116	0.0970712
TC589779	0.900578	0.0970995
Gp1bb	0.762624	0.0973757
RGD1307439	0.84793	0.0974819
A_64_P165826	0.613293	0.0975363
LOC691565	0.801868	0.0976288
A_44_P398462	1.26923	0.0977
Qsox2	0.76163	0.097738
Tlr6	1.15752	0.0978146
Spna2	0.875671	0.0978712
Cables1	1.13974	0.0979095
Mdm2	1.31973	0.0979168
Me1	1.15169	0.0979292
ENSRNOT00000015632	1.0783	0.0980102
Snrpd1	1.06984	0.0980148
Hbg1	0.805602	0.0980819
Cirbp	1.45454	0.0981854
Dguok	0.709226	0.0982715
Ppp2r3c	0.907781	0.0983144
Nek2	1.50595	0.098492
Hps4	0.816918	0.0985564
Chchd10	0.878438	0.0986206
LOC362526	0.884382	0.0987557
Dapp1	1.16586	0.0988249
Ciapin1	1.24864	0.0989471
ENSRNOT00000020091	0.780328	0.0990655
Otof	0.696928	0.099093
Cyth3	1.48618	0.099102
Faf2	0.872604	0.0991415
Thra	1.24694	0.0991465
Tmsb4x	1.1921	0.099213
Nfxl1	0.370848	0.0992176
LOC685069	1.07788	0.0992549
Slfnl1	0.81731	0.0992691
Slc25a13	1.29276	0.0992788
Scn5a	0.762648	0.0992939
Mare	0.804634	0.0993055
Chaf1b	1.34698	0.0994826
A_64_P021924	0.693037	0.0994912
Sumf2	1.27478	0.0995576
Dut	1.30561	0.0995909
A_64_P129371	0.813839	0.0996823
A_64_P098099	0.727868	0.099735
Rrp1b	1.07441	0.0997527
Usp39	1.11887	0.0997573
Rnf167	0.899019	0.0998422
MGC72955	1.19668	0.0998707
A_64_P027379	0.65068	0.0999318
Psd	0.782699	0.10007
A_64_P030167	0.87469	0.100188
Tcerg1	0.962073	0.100214
Tyms	1.1872	0.100277
Slc29a3	0.878599	0.100324
Atp13a1	0.828263	0.100324
A_64_P114320	0.847727	0.100339
Dgcr8	1.25434	0.10034
Cct8	1.14729	0.10037
Rcbtb1	1.06727	0.100405
Emx1	0.729304	0.100415
Unc5b	0.800051	0.100423
Bdh2	1.31328	0.10053
Vom2r8	0.899958	0.100533
Kif23	1.14457	0.100536
Tcea1	0.772386	0.100568
Fbrs	1.62814	0.100589
Map1a	1.31078	0.100635
Utp18	1.19447	0.100652
A_64_P014010	0.824199	0.100672
Sfxn1	1.09499	0.100678
Pex19	1.10424	0.100721
Wdfy2	0.765017	0.100961
A_64_P006162	1.0925	0.10098
RGD735029	0.871243	0.10101
Yipf2	0.765126	0.101103
Gaa	0.81188	0.101167
Cdk5rap3	0.767924	0.101206
Ube2q2	1.15574	0.101221
Pdcd10	1.27047	0.101238
ENSRNOT00000019066	0.713193	0.101305
Als2cl	1.30923	0.101306
Epcam	1.40656	0.101411
Rad52	0.671106	0.101424
Ppil2	0.94452	0.101482
Atg16l1	1.39003	0.101575
RGD1562461	0.785301	0.101663
ENSRNOT00000060868	1.31534	0.101701
Rbpj	0.869255	0.10193
Ap3d1	1.06784	0.101938
Pcmt1	1.18714	0.101947
Ccdc47	0.81451	0.102223
Uap1	1.35476	0.102237
Bst2	0.759761	0.102485
Ptgr1	1.27245	0.1025
Zfp212	1.12936	0.102532
A_64_P096321	0.629014	0.10258
Gphn	1.25947	0.102696
Ptdss2	0.879018	0.102746
Coro1b	1.15815	0.102778
RGD1305793	1.32819	0.102801
RGD1562174	0.856644	0.102864
RGD1562291	1.47271	0.103041
Magmas	0.830121	0.103115
Cmpk2	1.09772	0.103161
ENSRNOT00000042198	0.836212	0.103253
ENSRNOT00000017504	0.808869	0.103305
Erlin1	0.712353	0.103343
Snap23	1.20768	0.103443
Tmem101	0.840544	0.103597
Olr1143	0.826557	0.103636
Tesk1	1.394	0.10365
Tmem183a	1.18509	0.10368
Slc16a14	0.682876	0.103796
Smarcal1	1.06207	0.103801
Plekhg2	1.60894	0.10384
Cbx3	1.36694	0.103843
Trpc2	1.28016	0.103851
Map7d1	1.27115	0.103856
Sdk2	0.675067	0.103893
ENSRNOT00000039480	0.915086	0.104005
ENSRNOT00000038779	1.53606	0.104096
Dnpep	1.28424	0.104174
Tpm3	1.13729	0.104181
Hdac7	1.19299	0.104207
Spast	1.23115	0.104254
Casp4	0.742823	0.104256
Trim8	0.770483	0.104287
ENSRNOT00000028944	0.764768	0.104321
Rbmx2	1.73451	0.104328
Nptx2	0.754807	0.104333
Eef1a2	0.682885	0.104362
Mrps5	1.05124	0.104487
Tmcc2	0.863588	0.104502
Pank3	1.59702	0.10464
RGD1306783	1.0618	0.104664
Ndufa6	0.871857	0.104679
Serpinb1a	1.18708	0.104716
Spred1	1.32413	0.104762
LOC691616	0.810543	0.104774
Gnl2	0.876563	0.104818
Timm10	0.940832	0.104851
A_64_P035953	0.854384	0.104902
LOC680191	0.789103	0.105022
Ispd	1.1267	0.105026
CB747335	1.44562	0.105075
Znf575	0.833304	0.105192
Lrp6	0.779635	0.105248
Wdr20a	1.23016	0.105283
A_64_P079443	0.766195	0.105329
G2e3	1.35981	0.105333
LOC688539	0.713139	0.105376
Vps4b	1.12683	0.105452
Ccne1	1.59361	0.105457
Cab39l	1.16093	0.105469
LOC305806	1.34226	0.105532
Dab2	0.83859	0.105608
Ppp2r5b	1.1843	0.105654
Gpr107	0.866046	0.105791
Abcc1	0.696144	0.105805
Cst6	0.819156	0.105962
RGD1311863	1.44645	0.105978
Atf1	1.05857	0.106038
Dnaja1	1.39337	0.106293
Znf541	0.664126	0.106419
Cnot10	0.846305	0.106513
Utp14a	1.1279	0.10653
Calm2	1.25802	0.106531
Kirrel	0.799833	0.106737
ENSRNOT00000028906	1.07223	0.106758
A_64_P006029	0.622752	0.106883
Rcl1	0.750503	0.106895
Tbpl1	0.849186	0.106914
Dmwd	0.804128	0.106916
Nus1	0.91836	0.106952
Bcl3	1.27249	0.106967
Jmjd6	1.42638	0.106986
Plcg1	1.09322	0.107039
LOC499120	0.82093	0.107062
St13	1.32878	0.107105
LOC688146	0.63203	0.107106
Iqcf1	0.779892	0.107279
Aasdh	0.755531	0.107317
Ap1b1	1.10584	0.107483
Ttk	1.31612	0.107515
Slc12a2	0.871491	0.107543
ENSRNOT00000057920	0.776352	0.107568
XR_008032	1.10562	0.107634
ENSRNOT00000035275	1.74914	0.107645
Pi4k2b	1.29528	0.107703
Gsg1l	0.813579	0.107737
Ilf2	1.39917	0.107797
Zhx3	1.30007	0.107952
Abcb7	1.34426	0.108043
Bysl	0.785772	0.108062
LOC689619	0.804115	0.108228
Nfkbil1	0.859786	0.108318
Trak1	1.3813	0.108342
RGD1564419	0.853109	0.108428
Lysmd2	1.18111	0.108433
RGD1306410	1.25903	0.108539
ENSRNOT00000045927	0.873612	0.108564
Tle2	0.817677	0.10865
Ppp1r9b	1.19822	0.108652
RGD1566207	0.731381	0.108675
Slitrk6	0.602147	0.108767
Vamp3	1.13109	0.108782
RGD1307100	0.875728	0.108825
Rtn1	1.2561	0.10887
Bag3	1.54856	0.108913
Taldo1	1.28246	0.108942
Cbln3	0.698699	0.108977
Pcdhgc5	1.32105	0.108977
RGD1559532	0.627917	0.109022
Ndufa8	1.04339	0.109039
Tmem38b	1.1865	0.109041
Ttc35	1.09921	0.109094
Tmem49	0.844254	0.109288
Psmd14	1.50985	0.109374
B4galt1	0.850248	0.109475
Slc1a5	0.827004	0.109666
Plcg1	1.2124	0.109761
Fam96a	1.20819	0.109978
Smarca5	1.17262	0.110026
Scgb3a1	0.757572	0.110083
Tmem120a	1.07506	0.110151
Stx19	0.749074	0.110215
ENSRNOT00000016111	1.20947	0.11027
Gsta2	1.09221	0.110302
Ifi44	1.09635	0.110355
A_64_P131186	1.19401	0.110405
LOC690207	0.714746	0.110447
XM_212875	0.790039	0.110461
RGD1566399	0.87307	0.110479
A_64_P107798	0.745758	0.110521
Scyl1bp1	1.1168	0.110595
Rhbdd2	0.850443	0.110626
Nrsn2	0.870268	0.110647
Casp12	0.780137	0.11071
Trap1	0.935648	0.110727
Srp72	0.873314	0.110741
A_64_P028130	0.613214	0.110886
Hyou1	0.828852	0.110961
LOC689741	0.864229	0.111013
Ska2	1.32334	0.111037
Capza1	1.24256	0.11105
LOC681316	0.673708	0.111061
Ppp1r14b	0.876062	0.111131
Gabarapl2	1.17091	0.111191
RGD1306000	0.906484	0.111206
Cc2d1a	0.722942	0.111208
Sipa1l1	0.903894	0.111303
ENSRNOT00000045263	0.825316	0.111433
Hspa8	1.45704	0.111438
Frmd8	1.23577	0.111453
Dixdc1	1.26937	0.111488
A_44_P443138	1.68409	0.111615
A_64_P049663	0.808502	0.11164
Rnf113a1	1.18074	0.111778
LOC501046	1.15896	0.111781
Mrlc2	1.21735	0.111814
Tbx2	1.23494	0.111851
Klhl11	1.50641	0.111928
LOC685909	1.08455	0.111932
LOC684395	0.688748	0.111945
Cxxc1	0.852499	0.112029
XR_008762	1.3429	0.112034
Ube3a	1.28649	0.11206
A_64_P091238	0.813155	0.11217
Klhl22	0.784283	0.11237
Gss	1.12154	0.112399
Palm	1.29379	0.11242
Dimt1l	0.830821	0.112463
Tiparp	1.20492	0.112587
Dhx9	0.876912	0.11262
A_64_P143820	1.13749	0.112687
Smad6	1.46488	0.112699
Ptpdc1	0.693457	0.112785
Spns1	0.764539	0.113001
Prph	0.88537	0.113019
Isca1	1.03688	0.113023
LOC678769	1.14193	0.113072
Sorcs2	0.910843	0.113147
A_44_P370355	1.20709	0.113155
Wdr45	0.849161	0.11316
Capn7	1.15836	0.113196
LOC680262	1.21211	0.113205
ENSRNOT00000006775	0.78489	0.113228
Actr10	1.46187	0.113297
Syap1	1.0832	0.11355
Ube2n	1.08671	0.113571
Gabpb1l	1.13712	0.113656
Foxm1	1.14393	0.113695
Fut8	1.31893	0.113714
A_64_P141782	0.769652	0.113817
Clcn3	0.730003	0.113917
Pcbp1	1.15401	0.113979
Stk38	1.03452	0.11401
Ugcg	0.817282	0.114014
Mylip	1.27191	0.114047
Klhl23	1.27682	0.114103
A_64_P058097	0.653005	0.11418
Rhox2	0.763121	0.114212
Gtf2b	1.16811	0.114245
Dpep2	0.903144	0.114257
ENSRNOT00000036931	1.16398	0.114572
ENSRNOT00000036265	0.818137	0.114698
XM_001068901	0.780793	0.114699
ENSRNOT00000038757	0.977585	0.11481
MGC93975	0.886303	0.11483
ENSRNOT00000031268	0.548709	0.114866
LOC684314	0.821085	0.114957
Rif1	1.31509	0.114963
Stk10	1.14082	0.114976
Dennd4b	0.837737	0.115082
Cdkn1a	0.746644	0.115229
M6pr	0.985992	0.115399
Slc6a9	0.576421	0.115426
Prkx	1.09954	0.115447
Fez2	1.16388	0.115495
Pwp2	1.05843	0.115559
Vamp2	1.17579	0.115567
Kctd3	1.1805	0.115594
Ndrg1	1.16685	0.115695
Srrm2	0.851497	0.115734
LOC690460	0.785549	0.115852
A_64_P117016	0.76088	0.116011
A_64_P007200	1.11284	0.116032
Caprin1	1.21669	0.116139
[truncated: 7,996 more rows]

## Sheet: Ang II + Los vs Ang II
GeneName	Fold Change (AngII+Los / AngII)	P-value
Cdc42ep4	0.79614	0.091131
RGD1306682	1.16103	0.296094
Naca	0.904846	0.551126
Armc8	0.860541	0.351786
Tnpo2	1.00912	0.847477
Dixdc1	1.13809	0.470663
Copb1	1.09702	0.298998
Atp6v1h	1.10674	0.261399
Ano3	1.15893	0.0707967
Mtfmt	1.14476	0.416259
Pdgfra	0.836536	0.334446
Zfand2a	0.955724	0.690517
Txndc15	1.06397	0.31756
Supv3l1	0.847091	0.37883
Herc4	1.06572	0.620727
Fbxo46	0.570497	0.180407
LOC689412	1.62384	0.0435497
Ripk3	1.06269	0.585071
Phkg2	0.841796	0.368353
Bphl	1.20676	0.351658
Chchd10	1.13882	0.255485
ENSRNOT00000020886	0.814595	0.358549
Hlx	1.27156	0.251377
ENSRNOT00000018667	1.34242	0.0775986
LOC684097	0.927949	0.396448
DV724416	1.0549	0.801618
Obfc1	1.06944	0.679765
Lig1	1.04262	0.609016
Tmem43	1.07234	0.684303
Acad9	1.16745	0.310473
Rprml	1.05522	0.66896
Cd9	0.553328	0.387319
Dzip1	1.0161	0.908981
Rrp7a	0.888706	0.0297087
Loxl4	0.876613	0.298421
Itga1	1.12331	0.106972
Bag5	1.38402	0.184405
Phf2	0.81513	0.120161
Apc2	0.966023	0.773016
LOC500034	1.30551	0.349636
Sfmbt1	1.52531	0.118013
Mfn2	1.13382	0.373589
Fam176b	1.28934	0.18696
Rinl	1.04974	0.673888
Narg1	1.20016	0.414991
PCOLCE2	0.955758	0.580474
Ccm2	0.944203	0.301002
Eif2ak2	1.1037	0.511148
Fam32a	1.10358	0.361984
TC618312	1.08145	0.708358
Rnf138	1.10103	0.479288
Sestd1	1.08111	0.526858
Slc12a4	0.994166	0.908991
Ifi30	1.04242	0.514861
Polr2d	1.52216	0.175475
Cln5	1.15922	0.157826
Wdr37	0.915765	0.579868
Cdk5rap1	1.02767	0.766059
Kti12	0.86987	0.115489
Rnf34	1.15053	0.30033
Rfwd2	0.942671	0.308222
Them2	1.15576	0.523457
BE098737	0.582871	0.219444
Ptpn6	1.19734	0.547376
Kat3	1.27424	0.306765
Tnfrsf1b	1.607	0.0397155
Kif16b	1.06669	0.748662
Anxa8	1.08025	0.744614
Eif4e2	1.0216	0.816918
BQ210702	1.03782	0.617718
Pdk2	0.984407	0.864007
RGD1309102	0.8806	0.495653
RGD1561113	1.06679	0.67091
Cxcl1	1.09262	0.607543
Unc13d	1.09154	0.62897
Egr2	1.08397	0.637801
Heatr5a	0.988748	0.93877
Lsm2	0.903897	0.399946
Supt6h	1.10199	0.477971
Elac1	1.05906	0.489931
Fbxw5	1.00062	0.994399
Klf5	0.817676	0.459445
Nol8	1.15513	0.344433
Ptdss1	1.02082	0.860057
Xylb	0.980677	0.291048
Ttc7b	0.863112	0.0113021
Grlf1	1.37913	0.192819
Slc22a17	1.39815	0.107235
Stard13	1.02487	0.813642
Tfb2m	1.20999	0.173671
Fam76a	0.861429	0.439251
Dffa	1.33982	0.173737
Srp14	1.01585	0.812741
Golga2	1.06464	0.604136
mrpl24	1.07808	0.496867
A_42_P480273	0.866629	0.0811033
DV722021	0.85551	0.247317
Pdzrn3	1.21146	0.240253
Atp5b	0.853736	0.580999
Mthfd1	0.936118	0.479395
Scyl1bp1	1.04104	0.702954
RGD1309759	0.996104	0.982458
Ripk5	1.17047	0.266509
Vps11	0.982247	0.774379
Tceal8	1.08829	0.406276
Znf23	1.16347	0.382582
Ap4s1	1.32026	0.244612
Usp45	1.25569	0.136096
Taf2	1.36573	0.122529
Bola3	1.1251	0.401145
Ctgf	1.0297	0.756138
Plekha8	1.39752	0.260063
Map2k5	0.795002	0.381147
Sulf2	1.05893	0.530929
Ncoa1	1.08184	0.501543
B4galt3	1.25111	0.0932694
Rnf219	1.19837	0.1138
TC591032	1.18435	0.403516
Alg14	1.14871	0.370041
Slc25a44	1.20213	0.14832
Cox7b	1.0192	0.860178
Polm	0.772629	0.437342
Ppm1l	0.981964	0.89242
Zc3h7a	1.15172	0.170911
Tmem19	1.0373	0.71506
Srgap2	1.07154	0.486355
Gnat1	1.02728	0.781361
Pllp	1.04624	0.732239
Purb	1.20881	0.141279
Pex16	1.06695	0.385329
TC591026	1.08994	0.453453
Fibp	0.923462	0.457616
Psme4	0.98006	0.896207
Nckipsd	1.18383	0.162162
Triap1	1.09218	0.525059
Nrbp	0.951935	0.741703
Myc	1.11531	0.0416204
Dok1	1.02173	0.788263
Hdac11	1.18211	0.413153
Usp48	1.12459	0.469827
Armc9	1.03682	0.68388
Slc17a5	1.0658	0.295401
Dbn1	0.809891	0.244874
Apoc1	1.45126	0.288816
Ncoa7	0.95672	0.747617
ENSRNOT00000013600	0.928889	0.0157283
Trappc6a	1.3283	0.214716
TC607070	1.3548	0.168247
Stap2	1.11574	0.424553
Mfge8	0.774253	0.266023
Tmsb4x	0.868489	0.214477
Pgm1	0.685512	0.128916
Vcam1	1.1014	0.75551
Ankrd13a	0.985308	0.671915
LOC362419	1.11905	0.361112
Prg2	1.05038	0.78187
EV780693	1.07687	0.217422
Hcrt	1.25798	0.171108
Nxt1	1.07978	0.476499
M6prbp1	0.80077	0.678899
Gls	1.15039	0.35083
Ppp2r1b	1.146	0.258998
Slc7a6	1.30931	0.0766913
Avil	0.981856	0.820792
Aplp2	0.637048	0.253688
Ppp2r5c	1.13963	0.231982
Gemin6	0.946072	0.358415
Psmd12	1.08595	0.422389
Eapp	1.24028	0.346033
Wrnip1	0.891639	0.467385
Tmem38b	0.939889	0.680088
TC624062	0.451081	0.268594
Qprt	1.17061	0.365732
RGD1309492	0.965789	0.599874
Serpinb6a	1.04198	0.823629
Slc25a25	1.18288	0.23508
Mrpl53	0.994184	0.922264
Nod1	1.3208	0.234092
Zc3h11a	0.98758	0.94108
TC585688	1.30683	0.175351
Tnfaip2	0.866204	0.085001
Ccndbp1	1.23267	0.301632
LOC691862	0.916545	0.224083
Aqr	1.16985	0.329714
Vim	0.68588	0.31616
Arl6ip4	1.26887	0.149064
Tradd	0.961191	0.601268
Chst10	1.1598	0.531082
Pex5	0.761634	0.231551
Brms1	0.932758	0.262085
Nup133	1.1235	0.329732
Slc17a6	1.00921	0.907714
Gripap1	0.982978	0.761143
DY472100	1.16119	0.0786813
Dpm2	1.27439	0.159575
Aimp2	1.07077	0.287066
Flnb	0.946826	0.598424
Armc10	0.858896	0.366948
ENSRNOT00000036634	0.996997	0.974384
RGD1565685	0.874111	0.0115465
Plekha1	1.08511	0.378565
Dyrk1a	0.734087	0.186329
Clp1	1.1684	0.282702
Map1a	0.630225	0.111767
Ier3	1.04096	0.1613
Dclk2	1.46842	0.177767
Rnpep	1.00316	0.982773
Rabep1	1.10115	0.106659
Gatad2b	1.13279	0.553147
TC619494	1.13731	0.587069
Arih2	1.0261	0.743083
Fam96a	0.937684	0.555544
Polg2	1.05825	0.590639
Hsd17b1	1.17053	0.000643278
Hmgn3	0.986329	0.912569
Mtmr9	0.822108	0.227192
TC631043	0.841695	0.431454
DV718414	1.01023	0.901978
Gsr	0.650847	0.218637
Eif3f	0.974006	0.850192
Prc1	0.779035	0.0570925
Atp2a3	0.967709	0.744204
Rfxap	0.881169	0.192149
Znf644	1.31816	0.198392
Pqlc3	1.06397	0.129497
Rbm18	0.939156	0.712209
Tgfb1	1.01974	0.762524
TC597295	1.26065	0.0602335
Mef2c	0.829816	0.280326
Jtb	0.952086	0.725037
Fastkd1	0.97048	0.786894
Dmd	1.11579	0.401288
Pphln1	0.892993	0.225542
Fam134b	1.15373	0.0999758
RGD1308380	1.23918	0.140476
Lsg1	0.967658	0.298118
RGD1561792	1.17693	0.4038
Decr1	1.20815	0.246209
Eif4e3	1.20114	0.357449
Bbs9	1.01357	0.885855
Foxm1	1.00196	0.988532
Srp54a	0.940073	0.776588
Glce	0.979178	0.908995
Pnmt	1.15718	0.176091
Hddc3	1.11037	0.472628
Acsl5	1.00603	0.818284
Zfp758	1.45861	0.307392
Zufsp	0.999573	0.995021
Gng8	1.11519	0.504473
Ahcyl2	1.3231	0.145983
Usp30	1.31164	0.171786
Ube2l3	1.02086	0.777933
Cenpq	1.24617	0.5123
Srpk2	1.18187	0.19896
Snx18	1.16218	0.176211
Trim27	0.907546	0.13086
Ndufv3	0.970206	0.425569
Asf1b	0.849296	0.00601547
Adamts1	1.268	0.138707
Dnajc6	1.15263	0.324302
RGD1308139	1.30714	0.144872
Etf1	1.04323	0.795329
Erlec1	1.06087	0.409903
Wdr61	0.976239	0.792822
Pard6b	0.758807	0.132662
Crim1	0.966577	0.777915
Chsy1	0.987659	0.907144
Ankrd52	0.940733	0.457474
Ift172	1.16223	0.419278
Dvl1	0.956567	0.49981
Clu	0.831543	0.149435
TC600229	1.18977	0.521909
TC586206	0.944113	0.486545
Acyp1	1.15734	0.387747
Gpr108	1.00704	0.918142
Hook3	0.837283	0.243089
Acadm	0.91938	0.00568124
Asna1	0.963775	0.601562
Ier2	0.774341	0.245804
Rasl11b	1.15515	0.343919
Shfm1	0.930593	0.555707
Plxnb1	1.00348	0.971294
RGD1566099	1.11455	0.436466
B3galnt1	1.0401	0.493775
Irak2	1.33274	0.226087
Ppp2r3a	0.982985	0.827761
Slc25a16	1.28078	0.167495
Lime1	1.53836	0.0380981
Rfx1	0.922501	0.577262
CO399392	1.17069	0.184129
Mrfap1	0.965334	0.537415
Bcl6b	0.844277	0.165875
Znf532	1.11043	0.465428
Vapb	0.892845	0.458365
Klhl12	0.741667	0.121945
Stag1	1.0239	0.702833
Pppde1	1.1713	0.226094
Crcp	1.2294	0.32762
Ddx27	1.06749	0.543358
RGD1565675	1.13201	0.508075
Pak4	0.974171	0.67229
Fbxo30	1.05855	0.623951
Myoc	1.33441	0.500636
Fam49a	1.25754	0.388561
Phyhip	1.17761	0.0785427
Gpc4	0.959509	0.702138
Sec61g	0.980176	0.851991
Aco1	0.862212	0.0900167
Acot1	0.632268	0.271538
Ppa1	1.03746	0.668456
Slc39a1	1.11551	0.216752
Tsn	1.43418	0.257482
mrpl9	1.07654	0.437552
Mrpl43	1.03225	0.862803
Ilkap	1.35862	0.10578
Ccnk	0.891572	0.166674
Tmem139	1.18534	0.451262
Nploc4	0.957206	0.279021
Taf1d	1.23358	0.0929709
Tle3	1.06355	0.701657
Rhbdd2	1.03278	0.596294
Ccdc80	1.29611	0.310144
Gas5	0.937064	0.335432
Mmp16	1.31853	0.294006
Tram1	1.12503	0.0205031
Acp5	1.15877	0.435853
Scrib	0.988764	0.878185
Slc35a5	1.01476	0.697628
Synpo	1.21502	0.569179
Uck1	1.09559	0.438466
Tasp1	1.1473	0.391444
Dnajb11	0.980153	0.878278
Mkks	1.07645	0.474112
Pigp	1.08779	0.455568
Atp1b3	1.17568	0.0582
RGD1564722	1.17285	0.203346
LOC688916	1.48918	0.0158855
Inpp5f	0.940867	0.568403
Epb4.1l2	0.787061	0.337741
Fam172a	0.941795	0.443396
Nfat5	0.863867	0.0596443
Usp12	1.13652	0.547997
Gmcl1	1.05793	0.118876
Suv420h1	1.25701	0.17944
Uba6	1.25138	0.311687
Suv420h1	0.967408	0.778923
Wif1	0.92971	0.541613
Rfesd	1.25518	0.229345
Tmem126b	1.2065	0.292604
Isg20	1.15833	0.212294
Cln8	1.29153	0.0615703
Surf1	1.09667	0.363088
Brd2	0.872367	0.43997
Adamts15	1.2287	0.259243
Plekhg2	0.856091	0.281643
Pppde1	0.881019	0.146083
Srgn	1.13509	0.366243
TC582612	1.14256	0.358964
Sdhd	1.13691	0.361467
Efr3a	0.955761	0.610306
Vamp1	1.1404	0.350876
LOC681004	1.20137	0.29474
RGD1565641	1.07624	0.731739
Anapc1	0.908821	0.174043
Dnajc10	0.975902	0.798732
AI234869	0.965601	0.745214
Timm10	1.22747	0.185368
Chd1l	1.04852	0.688467
Pex12	1.24574	0.318631
Fam198b	1.10368	0.549432
Atpaf1	0.914913	0.687945
Gtl3	1.04898	0.393161
Xpnpep1	0.933794	0.262406
Tmem115	0.940785	0.0891456
Ndufb9	1.12086	0.202913
Pik3ca	1.32821	0.330585
Nkx2-1	1.00872	0.927428
Anapc13	1.14388	0.47781
Aspm	1.13256	0.3901
B4galt5	1.07361	0.264996
Peci	1.22419	0.202952
Bin3	1.02546	0.664493
Mt2A	0.907156	0.453051
Dcun1d1	1.09626	0.597893
Abcc5	1.10086	0.481735
Psme3	0.803711	0.0232252
Fbxl6	0.901033	0.45366
Gatad2a	0.926444	0.197714
Gpsm3	0.981924	0.89637
Epha2	0.86408	0.268335
Rab6b	1.08759	0.526683
Nampt	1.10491	0.460408
Cox8a	0.977219	0.818861
Akr1a1	0.765155	0.403979
Iqcb1	1.33365	0.139311
Msx1	1.26542	0.30524
Rabl2b	1.10014	0.398996
Phf5a	1.0862	0.479761
RGD1309594	1.06579	0.581026
Rab33b	0.908564	0.286566
Ube2k	1.19051	0.389389
Klf3	1.07486	0.534248
Wdr20a	1.15881	0.390971
Hand1	1.12505	0.523708
Mier1	0.827215	0.492993
Emd	0.992541	0.923552
Hamp	1.10579	0.414151
ENSRNOT00000068719	1.11352	0.311718
Tjp1	0.982122	0.753871
Bbs5	1.46765	0.242929
Slc7a11	1.18785	0.0844647
Nrm	0.508405	0.194092
RGD1566252	1.11642	0.403493
Pla1a	1.18926	0.376515
Vps13c	1.11623	0.308135
Sars	0.813141	0.061854
Nnmt	1.11933	0.374418
Bcl3	1.1945	0.371106
Psmb2	1.12985	0.184502
Saps1	1.05269	0.701799
Cd3d	1.19481	0.344138
Nbl1	0.904394	0.189671
Cep78	1.00227	0.987698
Dlst	1.04342	0.425998
Cdc2	0.972928	0.643366
Senp5	1.22907	0.0908319
Glrx5	1.04237	0.519546
RGD1307799	1.0567	0.47863
Gart	0.933228	0.523642
Pfn2	1.08128	0.227278
Mapk1ip1	1.07904	0.58854
XR_007837	1.15316	0.164602
Mbd2	1.11553	0.327236
Eif2b4	0.832363	0.0549935
Pde10a	1.23744	0.219552
nod3l	1.15525	0.316208
Eif2c1	1.09884	0.417558
Ube2e3	1.08774	0.292231
RGD735029	1.16355	0.196159
Fxc1	1.05668	0.669367
Zswim4	0.921482	0.515074
Wdr43	0.774408	0.365345
XM_236965	1.27055	0.263056
Plcd1	0.809255	0.0600041
Prim1	1.10772	0.244134
Skp2	1.12702	0.177609
Eif5a	0.777198	0.204592
Pias1	0.599327	0.169414
RGD1565545	1.12822	0.362555
Mthfd2	0.865952	0.363891
Frmd8	1.01217	0.905408
Lsm6	1.11648	0.393745
Slc12a5	1.18988	0.408601
Aacs	0.630281	0.18915
Slc15a4	0.97171	0.682388
Akap9	1.13554	0.226047
Apool	1.36011	0.176431
Taf6	1.08969	0.628726
Tarbp2	0.943584	0.398781
Akap6	1.02172	0.919434
Anks3	1.26534	0.0978107
Eif5	1.13333	0.222229
Flywch1	1.00009	0.999311
Gcdh	1.21737	0.227735
Hbg1	1.26315	0.25883
LOC682999	1.02422	0.371901
Pbx2	0.895119	0.341778
Lamc1	1.11636	0.223981
Herpud2	0.932985	0.731119
XM_001060017	1.04677	0.822976
Zdhhc7	0.915386	0.0295725
Prss8	0.851917	0.34853
RGD1304610	1.06229	0.448445
Amd1	1.17232	0.141887
Pqlc1	1.16508	0.326484
Sh3kbp1	0.991569	0.962466
Wtap	1.32825	0.196533
Pcdh21	1.15605	0.619332
Slc6a12	1.30394	0.153634
Camlg	1.06027	0.14665
RGD1303142	1.11488	0.237003
N6amt2	1.16748	0.379768
LOC100125367	1.06575	0.666475
Cisd1	0.942976	0.293966
Tmem185a	1.23113	0.0701686
Slc31a2	1.16083	0.105271
Dnajc21	0.661133	0.322283
Wdr23	0.95853	0.678732
Plg	0.841992	0.473544
Sfrs3	1.18715	0.247094
Phldb3	0.985148	0.644248
Rexo2	0.831616	0.122774
TC618960	0.714073	0.301615
Vps13d	1.32647	0.354167
Tmem194b	1.30695	0.100427
Ispd	1.10398	0.688413
Xab2	0.80741	0.0782641
Ccdc53	1.03428	0.700333
Pick1	0.795672	0.0920188
Ubqln2	1.11021	0.45031
Crlf2	1.1212	0.257133
Cpt2	1.12681	0.295241
RGD1310861	1.05102	0.68379
Prkci	0.971752	0.80981
XM_235476	0.997959	0.989592
Isoc1	1.16379	0.175008
Pomp	1.04911	0.244972
Arl15	1.14066	0.422227
TC596010	1.15891	0.30815
Wfdc2	1.20762	0.38569
Tfg	0.96058	0.654239
Clec2d	1.03577	0.784665
Fam117b	1.39442	0.236268
Spock2	1.03453	0.790328
Cyp51	1.1505	0.120748
Faim	0.951511	0.452914
Cbx7	1.19408	0.50611
XR_009136	1.46472	0.0481579
TC616272	0.996458	0.966543
Papolg	1.25838	0.202705
Ddit4	1.17706	0.339893
Mmp13	1.27499	0.0847706
Mrpl13	1.04506	0.707749
Abi2	1.18565	0.129607
Fiz1	0.849528	0.126822
RGD1305572	0.893615	0.03486
Lysmd2	1.0596	0.654391
Diablo	0.884073	0.19559
TC586251	0.819448	0.23859
RGD1560065	1.06079	0.57237
Chchd1	1.2435	0.340705
RGD1306941	1.1513	0.371353
Bbs12	0.988696	0.973973
Mtmr6	1.12866	0.0963052
Thap1	0.803182	0.421034
Sigmar1	1.209	0.0973775
Znf142	0.984833	0.890072
Ampd3	1.232	0.202181
Lin37	0.979963	0.675613
Sp110	1.21596	0.327531
ENSRNOT00000020984	0.972918	0.73653
Tmem93	1.15295	0.31105
Tmem119	0.818583	0.0160095
Cyb561	1.04346	0.874116
Mrpl54	0.996118	0.921271
Ep400	0.931066	0.64822
Smarca5	0.947593	0.629788
Rwdd2b	1.19871	0.336328
Srcap	1.38926	0.21136
C1r	0.948519	0.350656
MGC72955	1.02557	0.769556
RGD1563888	1.20001	0.336001
Pus1	0.966376	0.82529
TC580917	1.04073	0.77543
Hisppd2a	1.03637	0.793114
Lrrc28	1.24309	0.265999
RGD735140	1.45436	0.0474972
Tm9sf1	1.18252	0.101673
Lta4h	1.11833	0.431427
Osbpl2	0.958746	0.640893
Eaf1	1.11051	0.308857
Dnajc22	1.09247	0.508156
Mrps18a	1.07381	0.471281
Capn7	1.13557	0.378078
Sema3c	0.746013	0.435572
Nup107	1.19705	0.181234
CF114356	1.04978	0.508544
Wfdc1	1.25651	0.188222
Gsk3b	0.765816	0.221018
RGD1311660	1.19447	0.0788739
Stk25	0.378103	0.198468
Arpc3	1.02415	0.781762
Atf4	1.08615	0.490376
Ndufb3	1.02734	0.836666
RGD1562747	1.23928	0.457984
Fam63a	0.819447	0.454141
Nin	1.41724	0.00519377
Prkar2b	1.00875	0.924102
Psenen	1.07175	0.496089
Dync1li2	0.869694	0.120849
Tnrc6b	0.979241	0.663337
Gatm	0.775677	0.275354
LOC501110	1.29374	0.363393
Ttc39b	1.11945	0.601424
Sox18	1.23295	0.27967
DV723117	1.10401	0.573936
Gsta3	1.01128	0.834644
Akr7a2	0.917958	0.206081
Cdipt	0.986142	0.848507
Fdx1	1.13029	0.321671
CF109612	1.21412	0.337553
Pglyrp1	1.04749	0.529446
Znf503	1.28648	0.161537
Epb4.1l4a	1.08929	0.717501
RGD1565927	0.813089	0.0588297
Extl1	1.47551	0.0824139
Ctnnbl1	1.0393	0.525103
Klhl23	1.25704	0.212711
Cenpj	1.19514	0.311593
Glrx3	0.962576	0.495885
Fbxw11	1.03083	0.823466
Csdc2	0.96269	0.67965
Cpne3	1.00258	0.974882
Mcfd2	1.12	0.072873
Rab18	1.1297	0.328831
Mrps35	1.00872	0.863199
BC089998	0.888351	0.598254
Mdc1	0.933806	0.514507
Myo6	1.14378	0.327927
Lrrc38	1.18052	0.0706079
RGD1306936	1.0623	0.499287
Ano6	1.01451	0.914993
Crlf3	0.69179	0.26169
Klf15	1.07484	0.661861
Smc1a	0.91535	0.0483102
Eif2ak3	1.29343	0.136397
Haus1	1.0918	0.592554
Ctcf	0.988105	0.841895
Rbm38	1.17661	0.376008
Abcb9	0.840403	0.266209
Fam128b	1.13949	0.449453
Mtif2	1.21798	0.179798
Csda	1.12942	0.300487
Fkbp3	1.21445	0.0718672
Kctd3	1.11033	0.546576
Taf1c	1.18775	0.13414
Atf1	1.10086	0.289769
LOC100192313	0.84576	0.260737
Ip6k1	0.991418	0.781784
Dpep2	1.13018	0.379371
Ttll1	0.986484	0.895069
Col4a2	0.988734	0.920797
Nif3l1	1.13384	0.565267
TC603109	1.12562	0.554878
Rab4b	0.926541	0.182222
Depdc1b	1.37468	0.120324
Elmod2	1.05293	0.24817
Rcl1	1.15406	0.430913
Pcbp1	0.693731	0.113063
ENSRNOT00000017998	1.04241	0.66535
G4	1.20948	0.321502
Zfp46	0.981366	0.807214
Sertad4	1.04671	0.794972
Apln	1.32046	0.392011
RGD1305823	0.587971	0.199858
Nppb	1.15839	0.258127
Lcn2	1.24238	0.214295
Mmp14	1.05192	0.644891
Znf282	1.04715	0.547488
Enc1	1.08339	0.626505
Wbscr28	1.4066	0.0322318
XR_009560	0.994556	0.984324
Rpa2	1.08334	0.579892
Snrpa	1.075	0.490157
Cdca5	1.11484	0.509253
Tmem55a	1.07273	0.423354
Pcsk6	1.03523	0.656495
Tmem147	1.06417	0.0403492
LOC288526	0.949345	0.533838
Uhrf2	1.02074	0.923513
Fh1	0.99004	0.868019
Pard3	0.871771	0.123553
Sip1	1.29026	0.233927
Aaas	0.848291	0.109134
Bloc1s2	1.22341	0.245989
Wdr70	1.29473	0.177729
Necap1	1.0286	0.762462
RGD1309829	1.23183	0.319387
Wdr1	0.775325	0.197829
Sgcb	1.18222	0.260282
Mprip	0.802316	0.164618
Mapkapk2	0.922599	0.127751
Kif3a	1.16987	0.343099
Ahctf1	1.32552	0.139506
Dock9	1.02814	0.614379
Krit1	1.22629	0.135487
Pak1ip1	0.961978	0.736253
Dctd	1.07262	0.409783
Plxnc1	1.061	0.739839
Igsf11	1.05942	0.549659
AA998304	0.385344	0.27334
Hccs	1.1698	0.22736
Sv2a	0.876712	0.136917
Sh3gl1	0.476849	0.163566
Alg8	1.00674	0.922987
RGD1306954	0.969519	0.69823
Rptor	1.08884	0.569771
Tut1	1.08883	0.459629
Stat5a	1.29309	0.192966
Gtdc1	1.20237	0.307416
Ptpn7	0.853618	0.306345
Mrps16	0.970516	0.433124
Acsl4	0.816893	0.244935
Prpf8	0.988583	0.890103
Otub2	1.30571	0.22558
Fbxl4	1.07601	0.454692
Prrx2	1.11153	0.765941
Ppwd1	1.15676	0.430754
Prex1	0.92461	0.348296
Hadhb	0.825499	0.42656
RGD1563634	1.18746	0.242763
Tspan9	0.981206	0.794371
Zer1	1.08888	0.349313
Actn3	0.926444	0.784206
Kif13a	1.23917	0.244131
Fam103a1	1.26242	0.256167
Znf655	1.02623	0.786112
RGD1309707	1.00072	0.994383
Nfkb2	0.889236	0.137268
Ints10	1.0055	0.975163
Atp6v1e1	1.30801	0.124126
Rraga	0.836564	0.301786
Lrch1	1.05782	0.532613
Pex3	1.29169	0.221199
Casp12	1.13197	0.213505
Phlpp1	1.22464	0.324469
AI178038	1.06822	0.544439
Zbtb5	1.1812	0.357947
Slc41a1	1.14557	0.176586
Dedd	0.455169	0.237507
Tgfb1i1	0.699539	0.141892
Syt11	1.15668	0.438367
Shpk	1.40168	0.170068
Glt25d1	0.93455	0.576483
Frs2	1.16751	0.3382
Gzma	1.03049	0.857881
Vps72	0.850304	0.109044
Abca2	1.10648	0.00219829
Rasa3	1.03523	0.617446
Fen1	1.11195	0.445269
Rftn2	1.26063	0.284426
Ankrd37	1.44711	0.295574
ENSRNOT00000031312	0.808529	0.438499
Ogfod1	1.20109	0.181127
Slc9a3r2	0.522554	0.153939
Kif11	1.16938	0.377981
Usp28	0.768375	0.372336
Mapk8ip1	0.963003	0.718269
Glb1	1.10379	0.0607204
Snip1	1.03537	0.628696
MGC125239	1.20736	0.200376
Wbp11	1.28411	0.1627
Pgls	0.915384	0.249516
Fggy	1.23665	0.41115
Plscr1	0.939726	0.767569
Dclk3	1.28997	0.0912658
Fastkd2	1.15128	0.305728
Cmtm6	0.925538	0.72357
Atg3	1.02016	0.7891
Ikbke	1.02797	0.859758
Smad1	0.874831	0.356502
Dcp1a	1.16553	0.214294
Dusp6	1.08365	0.17014
Uqcrb	1.42738	0.306838
Acp1	1.10733	0.390546
Lnx2	1.07008	0.59933
Gtpbp3	1.06264	0.4789
Slc16a7	0.98	0.813101
Zbtb11	1.21315	0.0619643
RGD1305645	1.26114	0.195729
RGD1566254	1.13734	0.590661
Ctdspl	0.553503	0.244911
Xkr5	1.05923	0.659517
Tmed10	1.05295	0.715771
Olig1	0.851056	0.436447
Scp2	1.19091	0.391777
Ppm1d	1.32482	0.297776
Cad	0.873595	0.105234
RGD1564036	1.24108	0.339855
Orai1	0.844377	0.157109
EV771268	0.984385	0.847204
Sorcs2	1.18969	0.176674
Rnf25	1.17798	0.219133
Rpn1	1.06398	0.649964
DV727694	1.29901	0.313315
Fam108c1	1.19321	0.168632
LOC502894	1.19136	0.328404
Hiatl1	1.20054	0.0763763
Commd10	0.993017	0.929543
Tnni3	1.04692	0.741028
Agfg1	1.05349	0.608694
Ttc30b	1.26082	0.349487
Kif2c	1.11637	0.610698
RGD1563547	1.3171	0.424395
H6pd	0.948359	0.417622
Mfap3	1.14725	0.0602324
RGD1311345	1.07019	0.608987
Trim11	1.11431	0.275019
Hus1	1.00787	0.921213
Fbxw2	0.985387	0.776363
RGD1310352	1.17956	0.0441775
Churc1	1.27095	0.383768
Tbc1d23	1.05384	0.265845
Maea	0.768176	0.16904
Tmem206	1.07276	0.117585
Nr4a1	1.0498	0.703485
Serpinb6b	1.34067	0.206852
Ccl27	1.06234	0.676371
BC105775	0.874766	0.0559927
Slc2a1	1.10847	0.273626
Cmpk2	1.25646	0.34017
Ap1s2	1.18237	0.335793
Atp5d	0.972539	0.45269
Pkp4	1.09934	0.510158
Sgce	0.891665	0.348435
Tex9	1.17459	0.33585
Sdc4	0.853905	0.534238
Ccdc96	1.07435	0.84012
Sdf4	1.02934	0.83096
Dnlz	1.11999	0.274918
Atoh8	0.884333	0.490866
Abcg4	1.35964	0.193656
CF109441	1.18544	0.186387
Gbp5	1.23747	0.382469
Arl3	1.11462	0.439665
DV723748	1.00367	0.974013
Polr2i	1.17833	0.27555
Txn1	0.975156	0.708321
Urb2	1.30228	0.166011
XR_007064	1.25641	0.261039
Pak2	0.878201	0.501278
Apoc2	0.983163	0.939799
Atox1	1.13353	0.224097
Wdr5	1.01975	0.850764
Ndufv2	1.12397	0.365138
Kpna6	0.674745	0.20342
LOC679383	1.08922	0.538385
Plekhm1	0.988537	0.901326
Tmem111	0.959721	0.703746
Tbl3	1.13096	0.364315
Oraov1	1.08291	0.453462
Slc39a4	1.20832	0.182432
Spata19	1.25175	0.163044
Cfi	0.735483	0.56245
Cyp26b1	0.579666	0.112682
RGD1311463	1.01718	0.894255
Ppil3	1.23466	0.304082
Csf1	0.984072	0.676805
Tmem32	1.08476	0.303453
Ccl2	0.887114	0.140614
Cspg4	1.06076	0.276625
Scnm1	1.09395	0.0715592
Adam1a	1.2992	0.220232
Ptgr1	1.44379	0.340688
Enpp3	1.15145	0.423754
Nck2	1.18175	0.34418
Tapbp	1.04816	0.620615
Depdc1	1.21394	0.506937
Bat4	1.04547	0.72894
Dennd4b	0.998777	0.984237
ENSRNOT00000036931	1.16927	0.314848
Ccdc97	1.16432	0.399551
Dstn	0.931941	0.503122
Tmem179b	1.05822	0.447056
Ap3b1	1.079	0.465195
Rps6ka5	1.37016	0.185726
Atl2	1.1339	0.0790629
Selt	1.08684	0.274113
RGD1306820	1.39632	0.149614
Ndufs3	1.01205	0.887408
Cda	1.00342	0.984409
Lsm12	0.977032	0.80246
Pgm2l1	1.43087	0.316869
Bre	0.90148	0.366849
Zfand3	1.24262	0.15882
LOC690349	1.06569	0.451547
Cirh1a	0.855961	0.195033
Phf19	1.15401	0.445868
Ssh1	0.613503	0.266838
Pcyt1a	0.901278	0.369801
Larp5	1.19121	0.160812
TC582694	0.557673	0.164133
TC582327	1.12845	0.0421762
Zfp426l	1.31374	0.0601618
Mll5	0.990525	0.928386
Rcn2	1.11025	0.161058
Tmcc2	1.18144	0.370773
Man2a1	1.15245	0.352837
Stk39	1.05438	0.620414
Mgat1	0.880265	0.283576
Kntc1	1.19679	0.467501
Mrps5	1.21135	0.2135
Ube3a	1.18914	0.406674
Per2	1.38184	0.168366
Ndufa6	1.11779	0.372504
Ehmt1	1.0238	0.618708
Nkiras1	1.39128	0.18813
Ranbp6	1.28432	0.265553
Sfxn3	0.894249	0.377774
Gins1	1.2829	0.334564
Fa2h	0.85226	0.071663
Mmadhc	1.28605	0.263163
ENSRNOT00000024540	0.821253	0.235113
Rab22a	1.12104	0.5379
Setd6	1.18842	0.184564
Sgk196	1.03768	0.53704
LOC499779	1.09695	0.624448
Dazap2	1.01551	0.803148
Sec11a	1.101	0.197374
Snrpd2	1.1918	0.0894555
Ccdc58	1.32659	0.219719
Ccng2	0.880484	0.348141
Alg6	1.38717	0.0774318
Zmym1	1.11881	0.499583
Gstm7	0.981635	0.911716
Psmd6	0.976369	0.551201
Wwp1	0.624459	0.332873
Pla2g2d	1.0598	0.460898
Nck1	1.18365	0.207424
TC620454	0.828388	0.319662
Tnni2	1.3286	0.146862
ENSRNOT00000038258	1.17569	0.124523
Zfand1	1.18021	0.309325
Fam76b	1.24222	0.163409
Rsu1	0.803312	0.213647
Utp20	0.829561	0.424924
BC089965	1.18427	0.399665
Psma5	1.39734	0.198243
Nfix	0.803347	0.290169
Bxdc2	1.13368	0.304536
Cisd2	0.847179	0.285655
RGD1565411	1.1184	0.204562
Slc4a1ap	1.06143	0.4928
Ripk1	1.09318	0.436474
Id1	1.15722	0.550635
Arhgef4	1.22734	0.327204
Thyn1	1.07061	0.462991
Dyrk3	0.945007	0.271052
RGD1559923	1.11326	0.371115
Mphosph10	1.25091	0.228057
Nsmce1	1.04237	0.656408
Epdr1	0.895054	0.399054
Pomgnt1	0.940537	0.467524
Rab32	0.648996	0.229583
Coq9	1.15161	0.33359
Erlin1	1.01457	0.856704
Npr2	1.13007	0.297091
Adck1	1.31548	0.217448
Rab40b	1.48267	0.247564
Csrp2	1.28472	0.524422
Cdca7	1.12246	0.473284
Mapk6	0.968842	0.718877
TC589997	1.0671	0.690207
Pmm2	0.878921	0.0758565
Cnot4	1.08667	0.515541
Rps4x	0.814959	0.236084
Gstcd	1.14141	0.373173
Ube2t	1.06901	0.748595
Fastk	0.924088	0.223011
Myo1d	1.02288	0.772548
RGD1303127	0.936877	0.656129
Csnk2a2	0.962856	0.574441
Elf2	1.09309	0.52958
Mnt	0.807965	0.160693
Psmb5	1.05962	0.597901
Slc22a23	1.03229	0.664983
Rpl15	1.19156	0.41219
Phldb2	0.864412	0.0493322
Zc3h8	1.31743	0.207777
Crkrs	0.784583	0.292739
Rnf217	1.07778	0.45114
Dgat2	0.872562	0.169711
Notch4	1.17549	0.0325649
Sptlc1	0.899702	0.53699
Tec	1.18073	0.351693
ENSRNOT00000014361	1.43698	0.175621
Nol11	0.787154	0.394326
Smarca2	0.832182	0.188262
TC582246	1.01424	0.905165
Dapp1	1.57645	0.268614
Dpf1	1.38519	0.219402
RGD1563091	1.17505	0.396724
MGC94199	0.838695	0.23694
Pdgfa	1.05094	0.634674
Gabpa	1.15177	0.34652
Armcx2	1.36524	0.190405
Dusp5	0.933128	0.467522
Ddx11	1.05208	0.514797
Wdr79	0.948513	0.257534
Znf513	0.807901	0.128464
St3gal4	1.0017	0.98258
Brd4	1.28406	0.24263
Rage	1.09703	0.556885
Brf1	1.23963	0.220392
Slc12a2	1.07564	0.127905
Atp5f1	1.08134	0.420231
Lgals2	1.07921	0.625911
Mtmr10	0.902621	0.522062
Zbed3	0.976032	0.361521
Parp3	0.891702	0.117094
Rab12	0.974473	0.790311
Atrn	0.949712	0.61151
Asmtl	1.00549	0.928874
Oxct1	1.07698	0.621666
Mtmr4	1.04633	0.449151
Eif2b1	0.813237	0.222258
Upf3b	1.02838	0.606742
CV108156	1.09504	0.364572
Ccdc47	0.914705	0.312957
Emg1	0.742347	0.239916
Penk	1.02914	0.631679
Brms1l	1.02418	0.805173
Ap1s1	0.8868	0.4029
Tmem229b	1.30223	0.356665
RGD1306862	1.28408	0.256536
Steap2	1.26865	0.230698
Ndufb8	1.02551	0.491753
RGD1304704	0.974774	0.862964
Mettl7a	1.14287	0.143914
Zfp385a	0.631451	0.227945
LOC684352	1.04679	0.666837
Rnf5	0.698155	0.197002
Synj2	0.992647	0.935629
Atrx	1.07679	0.484948
RGD1562378	1.10156	0.565148
Sgsm2	0.892718	0.100872
CB328432	1.10147	0.441722
Rpp14	1.12204	0.357599
Itgb6	1.19485	0.420187
Pcgf6	1.16712	0.30923
Tomm20	0.999166	0.991341
Mlxipl	1.25181	0.170407
Cdkl3	0.981027	0.923819
RGD620382	1.06593	0.291296
Riok3	1.06702	0.291622
Kif20b	1.25248	0.209391
TC587630	1.35946	0.253546
TC586235	1.27874	0.231678
Acp6	1.25706	0.188159
Nus1	1.11752	0.316006
Irak3	1.10497	0.47422
Metap1	0.960412	0.610787
RGD1311783	1.08713	0.508159
Serpina5	1.01266	0.93882
Ccdc94	0.81245	0.125686
XM_001057060	1.03451	0.832022
Slc35e1	1.12505	0.221332
Mrps18c	1.12422	0.527438
RGD1305689	0.93246	0.419082
LOC501282	0.960126	0.639772
Dexi	1.15594	0.392061
Lrrc8e	0.925318	0.558913
Lats2	0.943809	0.535645
Dynlt1	0.940407	0.245765
Cebpd	0.910545	0.0739198
Mrpl23	1.15525	0.173474
Atp11a	1.1094	0.189169
Opa3	0.950171	0.808001
Homer1	1.26507	0.324407
Serbp1	0.77709	0.158439
Arhgap18	1.27486	0.295898
Polr2f	1.18665	0.266764
Larp1b	1.35602	0.229122
Mb	1.38167	0.158936
Agpat9	0.698865	0.439419
Ndufb5	1.15349	0.283454
Afap1l1	1.11308	0.514373
Zbtb44	0.767827	0.318785
Ccdc28b	1.35759	0.240123
AY724480	1.11053	0.471413
Pum1	0.662351	0.235999
Swap70	1.1817	0.25086
Spn	1.14742	0.47924
Eif4a3	1.04293	0.366259
Zfp330	1.14202	0.352667
Rabac1	0.912209	0.180024
Nrp1	1.05406	0.85781
BC099234	0.747406	0.243263
Qpctl	1.18913	0.103245
RGD1310899	1.1978	0.19424
LOC689593	0.854099	0.0869787
Ppm1b	1.08286	0.413704
Rgnef	1.06074	0.737866
Scoc	1.30537	0.246839
Kdelc1	1.15345	0.0469434
Nhlh1	0.933265	0.526497
Fam60a	0.482902	0.204317
Il6ra	1.02957	0.846193
Dhx15	1.07084	0.596407
Zmym6	1.17587	0.219453
Bag3	0.933114	0.534658
Cyfip2	0.916449	0.355402
Dmwd	0.915378	0.271565
RGD1562091	1.00653	0.955035
Ctnnd1	0.737172	0.176503
RGD1305235	1.25534	0.181726
Prkcg	1.11963	0.510226
Gltpd1	0.984473	0.843956
Stxbp3	1.18196	0.203548
Jub	0.815078	0.115121
Hs2st1	0.985632	0.836942
Stard4	1.07338	0.706373
Foxo4	1.08815	0.589336
RGD1311066	0.821293	0.108001
Sox2	0.800603	0.0267395
Mrpl37	1.0886	0.195409
Gngt2	1.26501	0.563574
Capn3	1.45645	0.342679
Lrrc59	0.990028	0.831213
Actl7b	0.851494	0.301169
Enc1	1.0356	0.873291
Esrra	1.03915	0.640129
Acbd6	1.22695	0.336497
Slc6a8	1.24105	0.102797
Reps1	1.14419	0.210072
Dynll1	0.909557	0.0496889
Agpat3	1.28365	0.143606
RGD1305713	1.14115	0.392193
Large	0.870586	0.240421
Rreb1	1.21633	0.22432
Znf496	1.03057	0.790051
Itfg1	1.13044	0.0976429
Akr1b1	0.752884	0.353797
Htra1	0.810497	0.232249
Ccdc22	1.11238	0.269999
Cdk2	0.725945	0.299348
Tbp	1.15089	0.20973
Nipsnap3b	1.16875	0.224714
Mrps23	1.10898	0.35326
Rsf1	1.24969	0.272354
Pogz	1.20386	0.285595
Zfp422	1.04536	0.274105
Farp1	1.06359	0.476104
Cacna1b	1.52498	0.127981
Nckap1	1.06384	0.430313
Galnt4	0.893375	0.536179
Tef	0.935424	0.611962
Pfdn5	1.23761	0.331156
Rqcd1	1.06627	0.298102
RGD1564579	0.884455	0.0521133
Nucb1	0.749887	0.174857
Daam1	1.05222	0.200074
TC627221	0.819296	0.339309
Mrpl32	1.23492	0.283865
RGD1561537	1.12021	0.538533
Gfra2	1.17187	0.182028
Jmjd5	1.02978	0.70319
Areg	1.45411	0.136464
Tomm7	0.989882	0.943882
Arrb2	1.09128	0.431372
Psme2	1.09554	0.522169
ENSRNOT00000064316	1.11268	0.537658
Znf689	1.06455	0.651323
Me1	1.17378	0.162693
LOC378467	1.10459	0.620351
Cdc20	0.848647	0.0820804
Rnf31	1.06405	0.536834
Mvd	1.08192	0.479869
Acad11	0.992751	0.927941
Ywhah	0.714737	0.163062
Rab5b	0.833834	0.212596
Hspc159	1.48304	0.230826
Usp54	1.10949	0.554442
Slbp	0.610356	0.301846
LOC360479	1.04344	0.628511
RGD1311429	1.21825	0.122052
Gpt	1.18743	0.184775
TC587453	1.09532	0.398599
Mark2	0.933352	0.380075
RGD1306959	1.10806	0.555176
Trim5	0.847814	0.0180656
RGD1560755	1.08176	0.645645
LOC688717	1.06818	0.683974
Ube4a	1.42475	0.105933
Rwdd4a	0.946519	0.542712
RGD1565257	1.1185	0.426278
Rapgef2	0.967883	0.744727
Hipk3	0.938785	0.619987
Fgfrl1	1.173	0.182503
Agpat5	1.1897	0.0770453
Fam110b	1.19463	0.382185
Pdlim1	0.756789	0.168485
Mpp5	1.05106	0.393979
Wbp5	1.36037	0.19793
LOC289378	1.04162	0.733281
Lypd3	1.03584	0.775277
RGD1308019	1.0883	0.64773
RGD1307158	0.748789	0.337067
Gpx1	1.19825	0.233337
Med29	1.15092	0.361562
Mmaa	1.27017	0.275089
Kdm6b	0.723263	0.270742
Tnn	1.10427	0.649501
Ifitm2	0.907725	0.0941545
Siae	1.04666	0.668597
Mustn1	1.29077	0.141745
Mfsd9	1.55594	0.126691
Tst	0.870588	0.106431
Ezr	0.989057	0.917643
RGD1311066	0.976666	0.729095
RGD1309621	0.614357	0.432742
Tacc1	0.927899	0.385329
Mtf1	0.861736	0.357581
Timeless	0.903934	0.50318
Vps54	1.24056	0.18181
Med19	1.26352	0.225502
RGD1560612	1.03165	0.739846
Vcl	0.89647	0.527341
Nupr1	0.984543	0.826166
Smoc2	1.13479	0.639864
Abcf2	1.0749	0.490575
Prkrip1	1.05419	0.777984
Myeov2	1.06395	0.725213
Bloc1s1	1.03968	0.601217
Scd	0.895522	0.609315
Gtf2h5	0.979445	0.655625
Appl2	1.16547	0.276121
Abhd4	1.04641	0.297398
Pold3	1.22942	0.340544
Cebpz	1.10782	0.0421899
RGD1306583	1.18006	0.322737
Zcchc24	0.574592	0.147594
Usp48	0.924459	0.42027
Ube2a	1.17261	0.19049
Sfrs4	1.06792	0.415847
Wdr31	1.14975	0.428006
Glrx1	1.0629	0.599476
Sh3yl1	1.17083	0.440737
Rgs7bp	1.1489	0.164862
PVR	1.15468	0.0743602
Zrsr1	1.15504	0.365129
Mcrs1	1.03047	0.307244
Ncor2	0.957732	0.538273
Nusap1	0.967201	0.812028
LOC690000	1.00119	0.990381
Fhod1	0.975833	0.818472
Chkb	1.09054	0.286391
Hoxa6	0.992146	0.961495
Tmem109	1.21322	0.139052
Sft2d1	0.987386	0.939044
Cttnbp2nl	1.20951	0.336483
Spast	1.26529	0.200618
Oaf	0.798606	0.241806
Tsc22d3	1.20633	0.0867615
Snx1	0.826559	0.238491
Mcts1	1.07994	0.703311
TC596639	1.24856	0.286663
Slc25a1	0.869855	0.0925219
Dapp1	1.51793	0.166305
Slc39a10	0.931581	0.581633
Ccdc23	1.08401	0.439341
LOC680531	1.13902	0.285905
LOC685817	1.39789	0.0344531
Ckap4	0.785938	0.235009
Creld1	0.823644	0.173742
ENSRNOT00000007707	0.932653	0.592849
Ddah2	1.26309	0.173601
Gpx8	1.12799	0.295624
Sf3b4	0.67451	0.0966879
Coasy	0.959926	0.693571
Comtd1	1.08008	0.159027
Rdm1	1.0798	0.611929
Tbc1d2	1.23184	0.369617
Hcca2	1.0829	0.520558
Mdfic	1.09415	0.289954
TC601061	1.29174	0.276482
RGD1564964	1.25956	0.194903
Egf	0.964391	0.809266
Prpf38b	1.01791	0.850427
Sec13	0.943061	0.574108
Mllt3	0.950752	0.431554
Dirc2	1.03438	0.373748
Plod3	0.888164	0.292098
Rad54l2	0.739884	0.347193
Zfp278	0.929501	0.499353
Ins1	1.152	0.269782
BC091327	1.04817	0.650055
Dapk3	0.79198	0.204435
Bckdk	0.877703	0.0356706
Egln2	0.89652	0.340412
Ak1	0.972291	0.76118
Ostf1	1.17491	0.269338
Zfp358	0.886034	0.314491
Cul3	1.22033	0.193575
Renbp	1.01347	0.786953
Fam53b	0.962524	0.633338
RGD1307235	1.14884	0.413746
AA900054	0.773945	0.0706866
Mdp1	1.29501	0.345786
Ece1	1.15548	0.361219
Adfp	0.970548	0.527383
Dcun1d5	1.01567	0.849245
Pdcd2	1.19138	0.327498
RGD1561455	1.13911	0.29945
Elavl2	1.0043	0.955146
DV720985	1.43315	0.184653
RGD1566239	1.21564	0.246143
Srxn1	1.0967	0.397385
Tk1	0.997035	0.983083
Map2k3	1.23787	0.0705458
Aig1	0.957788	0.487429
Bahd1	1.22333	0.288764
Sfrs18	0.743835	0.300345
Slc20a2	0.985216	0.897764
Tm2d2	1.13867	0.159868
Saa4	1.22438	0.224104
Osbpl9	1.05476	0.700527
Ankrd40	0.798415	0.129445
Rgma	1.08349	0.558107
Rnaseh2a	1.07646	0.554956
Agap1	1.20557	0.430131
MGC94335	1.11	0.405578
Amz2	1.15746	0.441522
Kifap3	0.894013	0.389399
Rnf7	1.04496	0.772849
ENSRNOT00000044539	0.901723	0.278407
Slc30a5	1.41766	0.192172
Etnk1	0.715626	0.307477
Tmem18	1.15623	0.245711
Abi1	1.26594	0.235284
Ublcp1	0.885221	0.386932
Vkorc1	1.0998	0.187922
Gria3	1.41752	0.112017
siat7D	1.1639	0.107051
Esd	1.0979	0.496099
RGD1359310	0.911497	0.294159
ENSRNOT00000035939	0.778906	0.471232
Abhd12	0.876988	0.190407
Klhdc5	0.868425	0.0900773
Txndc12	1.00447	0.970128
Psmd14	1.07893	0.766706
R3hcc1	1.03996	0.480686
Mfap4	1.0773	0.680654
2-Mar	0.913917	0.48099
Strada	1.14625	0.284259
Ube2m	0.82718	0.172624
Tcea1	0.999083	0.996178
Poldip3	0.807774	0.335061
Synm	1.13857	0.452142
Hltf	1.11816	0.403426
TC633061	1.02302	0.882323
Bub1b	1.21191	0.251222
Apip	1.15386	0.404667
Rsl24d1	0.471453	0.242529
H13	0.788315	0.320323
Fam122b	0.929438	0.699888
Cmbl	1.07692	0.78267
Ry1	1.09753	0.422031
Dnpep	0.93757	0.710758
Map1b	0.462178	0.191848
Itm2c	0.823378	0.232543
Acn9	1.05212	0.797706
Gtf2h3	1.11961	0.461598
Exosc8	1.14016	0.501953
Scamp2	1.04579	0.506495
RGD1562339	1.08892	0.711226
Map3k3	0.979527	0.824013
Msl3	1.24106	0.229422
Nek7	1.02865	0.816457
Atp6v1a	1.21745	0.336468
LOC680039	0.760153	0.291832
TC598023	1.03663	0.607173
TC594916	0.969138	0.787256
Mynn	1.0452	0.601609
Pdrg1	1.1252	0.446412
Nfatc3	1.17722	0.273939
RGD1307279	1.14705	0.234445
Fis1	0.920074	0.0640529
Elof1	0.925162	0.345939
Aifm2	1.43411	0.265074
Dst	1.17397	0.192537
Pdcd5	0.894909	0.375018
Afg3l2	1.13643	0.124583
Laptm5	1.24421	0.326277
Secisbp2l	0.930938	0.134754
Mrpl19	1.23911	0.299258
Cdkn1b	0.831718	0.409122
Uchl5ip	0.943184	0.120173
ENSRNOT00000010789	1.17065	0.295942
LOC361990	0.884012	0.0355223
Tmem120a	0.902328	0.540676
Rbm17	1.33017	0.152072
Etfb	1.23718	0.227189
TC610628	1.39445	0.0170138
Hyou1	1.04317	0.45287
Np	1.02755	0.784414
LOC363188	0.910565	0.594541
RGD1304792	1.17626	0.262136
Ncapd3	1.12846	0.226859
Adsl	0.86648	0.216994
Acaa1	1.08177	0.437625
Ctrb1	1.20358	0.287288
Grin2c	1.05203	0.777352
Hmox1	0.646653	0.232694
Prps2	1.11388	0.184824
Thrsp	1.08231	0.747659
Adm	0.93642	0.408785
Hk1	1.00461	0.950307
Abcc2	1.22881	0.116372
Adk	0.898645	0.501569
Pspn	1.09856	0.524843
Il1rl1	1.13629	0.437557
F3	0.969178	0.533718
Id2	0.509494	0.18809
Ppp1cb	1.22047	0.0931504
Sdc2	0.905898	0.565006
Hck	1.11334	0.688153
Akr7a3	1.26433	0.212759
Bax	0.941776	0.370939
Ptn	0.631383	0.335474
Csrp1	0.628511	0.112222
Mecr	1.11552	0.552852
Pts	1.41035	0.244765
Gabrd	1.25959	0.154471
Sema3a	0.869526	0.576015
Men1	1.17556	0.247014
Cltc	0.832774	0.199648
Cr1l	1.30028	0.0547236
Alg11	1.38657	0.0492906
Timm23	0.924189	0.360382
Ptges	1.05005	0.619194
Dbil5	1.34689	0.387969
Pold1	1.17455	0.391999
Gnb3	1.04452	0.769411
Clip2	1.02767	0.625765
Nrbf2	1.43157	0.111963
Unc5b	0.663043	0.239107
Lgmn	0.806911	0.37815
Pdcd4	0.613822	0.107986
Snx16	1.14776	0.403133
Ddah1	0.974258	0.859327
Stat5b	0.811007	0.135287
Pde4dip	0.881635	0.208386
Cap1	0.494394	0.185459
Qdpr	1.06687	0.635755
Pmpcb	1.06855	0.310996
Rhd	1.18648	0.242975
Acads	1.24822	0.261353
Ptbp1	0.99235	0.910069
Rhob	0.51479	0.176695
Prpsap1	0.904592	0.445079
Bard1	1.20598	0.496297
Nolc1	1.13379	0.212415
Vti1a	1.23422	0.336087
Birc3	0.893518	0.284294
Secisbp2	1.27377	0.131629
Mtpn	0.984361	0.866768
Hmox2	1.06455	0.613497
Lrrn3	1.03369	0.777563
Pde2a	1.00847	0.913854
Suox	0.971246	0.678433
Tgfb2	0.883485	0.464788
Thra	0.813198	0.06944
Polr2f	1.05889	0.371038
Scnn1a	1.38193	0.166032
Nfyb	1.15212	0.199186
Pten	0.768306	0.34663
Nr1h3	1.10815	0.522625
Lxn	1.0699	0.699122
Msln	1.34578	0.14597
Capn10	0.995948	0.960626
Limk1	1.14281	0.513698
Kcnh1	1.18425	0.298773
Deaf1	0.884964	0.0665274
Git1	0.899689	0.09886
Ncoa2	0.856915	0.586547
Rps6kb1	1.21757	0.245375
Impa1	0.979473	0.879821
Grip1	1.06115	0.224408
Dnaja2	1.03982	0.785666
Gde1	0.993248	0.918403
Atp7a	1.2752	0.0921802
Pdlim5	0.709773	0.217928
Bhlhe40	0.392868	0.25108
Gtf2a2	0.989741	0.840508
Nrn1	0.782827	0.100571
Agps	1.13791	0.374871
Col1a2	0.982248	0.879267
Arid4b	0.853566	0.084324
Srm	0.853515	0.131142
Ptp4a2	1.03721	0.588672
Pola2	0.848428	0.475152
Pik3cb	0.88719	0.362244
Spa17	1.24517	0.426164
Kif3c	0.864075	0.143626
Entpd6	1.08586	0.315579
Nme3	1.11207	0.415007
Nol3	1.15919	0.238476
Vamp7	0.907353	0.35721
Enpp1	1.12645	0.197724
Syngr2	0.690291	0.311552
Picalm	0.59087	0.300687
Pafah1b3	1.05313	0.588704
Klf4	1.13071	0.501665
Bak1	1.04612	0.285917
Kcnj9	1.04093	0.696045
Eif4ebp1	0.867017	0.048817
Pgap2	0.776655	0.186432
Kcnh2	1.14576	0.606495
Slc25a20	0.913211	0.188473
Cdh17	1.23839	0.310599
Arfrp1	1.26932	0.307577
Acsl3	1.1764	0.188939
Fbxo21	1.16549	0.279716
Sfrs10	1.19549	0.235249
Rhoa	0.924118	0.587131
Epn1	0.942569	0.291617
Hadh	1.03805	0.752695
Baiap2	0.819277	0.32516
Klf9	1.09269	0.156537
Ada	1.11104	0.715722
Serpinb7	0.790119	0.571623
Khdrbs1	1.17155	0.289963
Skap2	1.12514	0.457102
Atp2c1	1.19442	0.199224
Tmlhe	1.05532	0.620563
Ilk	0.787122	0.141965
Syf2	1.06021	0.528109
Ppp6c	0.986121	0.335173
Dcxr	1.16335	0.38983
Gpm6b	0.98844	0.791823
Cyb5r3	0.943419	0.0633081
Stip1	0.782608	0.0764165
Bambi	0.928612	0.0394915
Rbm16	0.835105	0.384246
Slc30a1	1.37535	0.00182115
Lrit1	1.20439	0.425835
Prpf19	0.991059	0.95477
Gpsm1	0.473004	0.346912
Zdhhc2	1.1222	0.389405
Yy1	0.688738	0.273662
Zdhhc9	1.14504	0.197273
Copz1	0.879409	0.518253
Gas2l3	1.04159	0.758429
Tbc1d22b	0.939801	0.562614
Msl2	1.12903	0.3219
LOC689651	0.763218	0.30132
Mst4	0.993227	0.963114
Zmiz1	1.29851	0.0566337
Gsta2	1.29487	0.15833
Mipep	1.01225	0.903627
CF978404	1.28629	0.178559
Igsf8	1.06744	0.344925
Kitlg	1.03265	0.590793
Rgs2	1.60794	0.282532
Prdx2	0.851833	0.124553
Uck2	1.07889	0.45161
RGD1565289	1.03082	0.832898
Glud1	0.869513	0.360142
Ppif	1.14679	0.402234
Cotl1	1.13658	0.270879
TC599477	1.05489	0.650592
Elp2	0.993885	0.922142
ENSRNOT00000047889	1.04322	0.713142
Pax9	1.27583	0.248804
Bbs4	1.40045	0.173143
Gcc2	1.10451	0.490824
Ttrap	1.22932	0.30313
Enpp4	1.3927	0.166537
Bud31	1.10604	0.449776
Mpdz	1.52282	0.179617
Aatf	1.31854	0.113373
Vamp3	1.06017	0.466463
Cbll1	1.50227	0.284277
Prl6a1	0.933297	0.752856
Pcaf	1.30699	0.261234
Acsl1	1.289	0.0881054
Mcm4	1.07986	0.684124
Ecsit	1.07183	0.552113
S100a13	1.24778	0.351857
Ubap2	1.03158	0.837411
Fez2	1.15438	0.381766
Pctk2	0.899391	0.293529
LOC678741	0.988447	0.91958
RGD1359616	1.00456	0.951035
TC610287	1.40512	0.346811
Ncoa6	1.12201	0.402286
BC091315	1.04933	0.60977
Azi2	1.20104	0.341108
Tmem184c	1.12226	0.0744682
Med27	1.0584	0.656824
Adss	1.23127	0.27216
Prep	1.15656	0.369102
Errfi1	1.08697	0.51053
Scg5	1.35129	0.0836732
Slc29a1	1.1493	0.566734
Pdp1	1.27102	0.266112
Ggh	1.29593	0.134022
Sos1	1.01623	0.92506
Pxmp2	1.22143	0.32896
Tsc22d1	1.01379	0.857192
RGD1562200	1.14287	0.545206
Hsd17b8	1.09655	0.442899
LOC682988	1.34588	0.109808
Pacsin2	1.12835	0.517647
Wtap	0.817229	0.278369
Polr1c	1.10457	0.327292
Srf	1.03888	0.742225
Pole3	1.24256	0.324123
Coq3	1.187	0.336429
Npr1	1.20343	0.0857235
Icam1	0.975975	0.751115
Nr3c2	1.17364	0.521675
Grm1	1.13141	0.609265
Lcat	1.10646	0.0189116
Ppp3cb	1.24173	0.374895
Akt2	0.67934	0.179595
Ptprj	1.02511	0.743135
Pigm	0.615264	0.343711
Cdk5rap3	1.17714	0.188605
Grb2	0.665711	0.196199
Tfam	1.11556	0.269384
Pitx1	1.14841	0.603475
Atp5g3	1.1237	0.531801
Slc9a5	1.06961	0.543132
Espn	0.702843	0.233381
Smad7	0.892493	0.154799
Grm4	0.989055	0.954143
Mterf	1.29016	0.0980263
Rbl2	1.22145	0.266304
Ccnd3	0.802008	0.0547116
Ykt6	1.05252	0.461735
Dpp7	0.853681	0.438115
Rab11b	0.746088	0.124973
Ppat	0.842547	0.509057
Steap3	1.12358	0.309011
Rab7l1	1.09144	0.465821
Mat2a	0.924115	0.606813
Dpysl2	0.695835	0.338922
Rab13	1.04981	0.43901
Sra1	1.04639	0.517683
Tpmt	1.01102	0.872761
Lrp4	0.703983	0.160198
Sfpq	0.915369	0.487669
Pea15a	0.871351	0.0557691
S78556	0.879279	0.27564
Cdk7	1.21466	0.275482
Ddx21	1.19145	0.219713
Uchl3	1.0702	0.639721
Pou2f1	1.23854	0.113341
Ap1g1	0.847071	0.311264
Tmem5	1.36617	0.0398068
Prkd3	0.903482	0.192563
S63519	1.3486	0.32766
Cish	1.14818	0.388675
Braf	0.853502	0.377366
Rarg	0.667036	0.179245
ENSRNOT00000034555	1.03503	0.870452
Pelo	1.13189	0.364908
Chmp1a	0.748977	0.18334
Taf6l	0.871607	0.576691
Rbm7	1.03554	0.860857
Gadd45b	0.996295	0.974345
Pcnp	0.734554	0.381229
RGD1306917	1.18092	0.296119
Rras	0.839296	0.00211288
Git2	1.05435	0.460826
LOC684314	1.10879	0.255927
Wdr45	1.02243	0.860213
RGD1308048	1.14823	0.246884
Znf553	1.3355	0.307551
Rdh14	1.04809	0.612016
Atcay	1.24399	0.356275
Pot1	1.00059	0.990743
Rpa3	1.15271	0.582381
RGD1565002	1.05491	0.369599
Snapap	1.03658	0.636114
Cmas	1.03844	0.697827
Umps	0.917141	0.542201
RGD1311899	0.867429	0.45235
Txndc1	0.939862	0.805376
Mmp15	0.86905	0.73559
Katnb1	0.927099	0.600137
Cdc26	0.770034	0.332219
Ipo5	1.0546	0.253102
Sertad2	0.933751	0.519913
Cdc2l5	0.781083	0.226419
RGD1311805	0.95446	0.649605
Ifngr2	1.24461	0.093509
A_64_P037596	1.3653	0.0419587
Vta1	0.981254	0.84236
Urm1	1.22151	0.163667
Clpp	0.924593	0.25513
Pole3	0.875157	0.401004
Larp7	1.16405	0.266423
Mdm2	0.919286	0.64649
Eraf	1.11857	0.777427
LOC681309	1.27441	0.0804358
Fam195b	0.931359	0.327267
LOC686323	0.804593	0.221274
ENSRNOT00000008391	1.23208	0.168412
Snx10	1.05398	0.216436
Snx9	1.03978	0.683042
Hsdl2	0.828801	0.291499
Bpgm	1.0131	0.940284
Glod4	1.11361	0.527226
Znf294	0.793901	0.192192
Actr10	1.04348	0.784085
Riok3	1.03114	0.665318
Slc25a23	1.22437	0.353909
Rnaseh2b	1.22862	0.31321
Pcgf3	1.32099	0.16823
Helz	1.07638	0.650691
Samd8	0.75943	0.160585
Mettl10	1.3997	0.207463
Tomm40	0.745182	0.25888
Ifi35	1.15287	0.377571
Flii	0.84805	0.187391
Smyd2	0.808921	0.184674
Snx13	0.856293	0.47006
Abhd1	0.988949	0.913989
ENSRNOT00000000737	1.05513	0.650996
Rnd2	0.814962	0.0831626
Rsrc1	1.12731	0.522806
RGD1307569	1.13381	0.354057
Ddx18	0.791233	0.279999
Nup35	1.05366	0.521129
Edem2	0.938011	0.526266
ENSRNOT00000011448	0.794187	0.123273
XR_006087	0.780942	0.400863
Chaf1b	1.4608	0.157248
Chic2	0.932605	0.536673
Lpcat3	0.752479	0.334324
Rg9mtd3	1.07142	0.650831
Taf12	1.24595	0.244867
Med21	1.14379	0.612663
Dtymk	0.909713	0.153478
Rtf1	0.866562	0.484731
ENSRNOT00000010929	1.18982	0.342313
Cryzl1	1.1366	0.463115
Psmg2	1.19525	0.357401
Sptlc2	0.952744	0.698463
Lass5	0.803476	0.50812
Jmjd6	0.758498	0.169344
Hspa14	1.156	0.237654
Dph5	1.14146	0.495132
Usp20	0.929681	0.128126
Aasdhppt	1.10973	0.298602
Stard3nl	0.983658	0.633004
Ttc33	1.07617	0.721532
Mtx2	1.07584	0.601091
RGD1307603	1.25548	0.311577
Eefsec	1.0108	0.937005
Tfdp2	1.14672	0.445873
St7l	1.15885	0.144303
Skiv2l2	1.07501	0.428457
RGD1561459	1.19554	0.630652
Arcn1	0.903439	0.55619
LOC685144	0.773778	0.409856
RGD1305457	0.970259	0.780068
Trip4	0.975899	0.857209
RGD1563532	0.81932	0.358243
Tacc2	0.733459	0.250151
Sf3a3	0.945559	0.720776
Pitrm1	0.82256	0.412748
CF110390	0.797648	0.276874
Agfg1	0.728873	0.209518
Gga2	0.739446	0.264026
Ift57	1.0849	0.404474
RGD1305928	1.25949	0.455317
Ddx51	1.13624	0.205286
Amotl2	0.59586	0.0674679
Etfa	1.01643	0.896876
Tekt4	1.22436	0.385046
Nek4	0.938575	0.687362
RGD1563235	1.10912	0.47151
Asb18	1.40186	0.0854681
Tmem81	1.23554	0.314713
RGD1311095	0.737014	0.161134
Pds5a	0.626561	0.21151
Enpp5	1.20916	0.130905
Nudt14	1.07468	0.633092
Ift52	0.905686	0.556968
Zbtb1	0.874192	0.357283
Prepl	0.952788	0.733242
Rfx7	1.18859	0.476328
Thrap3	0.692485	0.201342
Tada3l	0.826308	0.20929
Blzf1	0.812854	0.173183
Slbp	0.665461	0.28197
Inadl	0.93801	0.575057
Rasa3	0.694622	0.323837
ENSRNOT00000018440	0.553976	0.20991
Shf	1.15794	0.345832
Riok2	0.966351	0.739556
Cep68	0.990319	0.915424
Bcar3	0.811227	0.146171
Mtp18	1.17281	0.145881
Abhd5	0.857811	0.39557
Sh3d19	0.986302	0.947307
Kirrel	1.1031	0.58902
Prkca	1.04048	0.279006
Doxl1	1.2498	0.278804
Gzf1	0.611788	0.23485
Dnajc18	1.30262	0.167811
Lrrc28	0.850657	0.323662
Meis3	0.867532	0.288477
Ptpn13	0.720132	0.231148
Spred1	0.87142	0.19354
Mgat4b	0.869453	0.435795
Stard4	1.39193	0.294067
Lpgat1	1.00353	0.982169
RGD1309870	1.0977	0.454534
Loxl1	0.908335	0.211978
Cinp	1.20589	0.215055
Dhx36	0.53239	0.239158
RGD1559610	1.00045	0.995046
ENSRNOT00000046906	0.687105	0.326017
Rkhd2	0.624852	0.133085
Dbf4	1.14941	0.0896429
ENSRNOT00000061333	0.989798	0.963418
Lmf1	0.744973	0.12002
Lzts2	0.619797	0.140705
Zfand1	1.16542	0.193304
Fbxo22	1.02023	0.916389
Eed	1.10806	0.497701
Suds3	0.875049	0.0659883
Rilpl1	0.757201	0.221046
Klhl20	1.08402	0.450941
Osbpl5	0.596175	0.0647501
MGC72612	0.739016	0.427589
Donson	1.15565	0.176824
Thumpd2	0.900194	0.440086
ENSRNOT00000031925	0.875178	0.598442
Lrrc8b	0.745369	0.334857
Lmbr1	0.996958	0.981174
Plxna3	0.799003	0.527327
Spast	0.822113	0.245934
ENSRNOT00000020170	0.972905	0.40133
Trip12	0.852512	0.445386
Dbr1	0.809759	0.348492
Suv39h1	0.682205	0.136523
Rev3l	0.74208	0.227352
Mesdc2	0.848894	0.379179
Atg10	0.932054	0.253495
Abcb7	0.955025	0.840541
Lrp8	0.91847	0.529609
Tp53inp1	1.1254	0.397479
Tdrd3	0.863297	0.322958
Plekhg3	0.948073	0.636181
Nlrp1	0.956047	0.797667
Pi4k2b	0.870721	0.39244
Rwdd2b	0.807211	0.501631
RGD1309437	1.03836	0.734102
Taok3	0.694867	0.290521
Ulk2	0.957111	0.331718
Ppl	0.884659	0.164573
ENSRNOT00000023145	0.725354	0.191172
Dnajc7	0.881947	0.145395
Ptcd1	0.915526	0.493259
RGD1306809	1.21126	0.457053
Rnft1	1.30035	0.146605
Socs4	0.902571	0.339976
M94721	0.879485	0.523727
Naf1	0.839541	0.258395
Lrrc51	1.20952	0.467264
Fbxo5	1.33375	0.375659
RGD1565672	1.32216	0.179995
RGD1566141	1.71672	0.0960349
Nsdhl	0.954538	0.54601
Sox6	0.845521	0.146528
Tex19.2	1.36293	0.0417112
Lars	0.669617	0.227111
Adcy9	1.22614	0.191784
Cdc73	0.973559	0.922034
Cyfip1	0.80028	0.170514
Rad54l	1.2291	0.20843
RGD1563239	1.24647	0.279131
LOC682033	1.11667	0.251435
Foxk1	1.198	0.368582
Lpxn	0.87743	0.427454
Cryz	0.955361	0.507987
Ascc2	0.850631	0.205698
Ssfa2	0.835081	0.350997
Smpdl3b	0.856989	0.244597
Psip1	0.919111	0.569791
Rad18	1.10996	0.320288
Ttc8	0.973544	0.816481
Diaph1	0.879696	0.482796
RGD735065	0.866593	0.12803
Mrpl44	1.23591	0.234639
Wrb	1.18925	0.0176512
Sh3bgrl3	0.915449	0.351138
XR_007870	0.898889	0.322863
Sord	0.973889	0.118558
Nudcd2	1.02749	0.805251
Cnp	0.460117	0.193259
Cuedc2	1.03206	0.729861
Dnttip1	1.09944	0.311827
Ino80e	0.90407	0.0836019
Pno1	1.10395	0.295853
Igf2r	0.998127	0.986175
Cox16	1.25466	0.304379
Chst12	0.820052	0.313418
LOC288913	1.12992	0.383995
Fbxw17	1.06796	0.686905
Lmod2	0.809323	0.617613
Nr3c1	1.25706	0.471612
Irf3	0.99422	0.960333
Vrk1	1.01453	0.914564
Col18a1	1.12301	0.295807
Ung	0.752278	0.196933
Bdh1	1.17522	0.530844
Tnfsf9	1.27132	0.311981
Thoc1	1.3474	0.177587
Fbxo7	1.03539	0.515614
Car5b	0.730262	0.293219
Brd7	1.26665	0.228909
Dnajc12	1.25981	0.374696
Arhgdia	0.816959	0.054939
ENSRNOT00000028569	0.747538	0.14839
RGD1307749	1.29317	0.305165
Znf598	1.01585	0.900574
Grpel2	1.20349	0.249166
LOC100174910	1.19739	0.525024
Ube2l6	0.985694	0.903494
Upp1	1.26952	0.288767
Elmo2	0.993306	0.921615
Gle1	1.06503	0.611165
Haus1	1.18679	0.536226
Vars2	0.996578	0.916346
Ebag9	1.20678	0.249806
Gas8	0.94435	0.525337
Casc1	1.24458	0.361337
ENSRNOT00000029634	1.31988	0.100848
Isyna1	1.07228	0.392222
Mapkap1	0.96254	0.735819
Cct8	1.19626	0.232036
Gtf2ird1	1.1236	0.36583
Rev1	1.02351	0.855338
Pja2	1.20278	0.276069
RGD1304587	1.01391	0.944204
Hoxa2	1.03064	0.902597
Mrpl1	1.32945	0.198711
E2f3	0.976349	0.799634
Mare	1.10948	0.600945
Bcl7b	0.803602	0.0400241
Mobkl1b	0.988004	0.920746
Leng1	1.34054	0.194249
Atp6ap2	1.02972	0.87225
Nkap	1.09048	0.376367
Fbxo31	1.16438	0.297213
Atp8b2	0.948684	0.757281
Nars	1.07587	0.419082
Camsap1	1.03636	0.755819
Znhit6	1.3923	0.200113
Usp40	1.02433	0.799206
Rhobtb1	1.08237	0.561399
Adora2b	1.05266	0.573806
Sharpin	0.953791	0.453251
Med22	1.36039	0.0307705
Mcl1	0.964286	0.581138
Pomt1	1.07998	0.182604
Ddx24	1.04219	0.566944
Arfgef2	1.04838	0.609343
Fads3	0.946221	0.250424
RGD1309735	0.983319	0.765917
RGD1309095	1.08308	0.672705
Steap1	0.956305	0.603096
RGD1310597	1.07994	0.545562
Isg15	1.21796	0.570394
RGD1307254	1.26334	0.194852
Vps16	0.726661	0.0856572
Snx12	1.00467	0.947652
Acot9	1.16421	0.234524
Bmp2	0.755868	0.148108
Rkhd1	1.14451	0.437851
Cdv3	1.07698	0.568978
Katnal1	1.12341	0.550794
Fastkd3	1.17848	0.116731
Ubxd6	1.03888	0.250649
ENSRNOT00000067646	1.59778	0.0869296
Psph	0.929261	0.444851
Ncbp1	1.19291	0.258008
NM_001105795	1.09163	0.122387
Rnmt	1.18599	0.503903
Ankrd24	1.07818	0.683486
Dnajc24	1.43611	0.240147
Dis3l2	0.890877	0.0993699
Fhl4	1.20216	0.451155
Stard9	1.2773	0.153667
Stx11	1.21356	0.274753
Sav1	1.05326	0.429714
Podnl1	1.16749	0.241342
Cse1l	1.03833	0.713518
Bag1	1.10815	0.113526
Ankrd34a	1.10712	0.691836
Rpp21	1.07244	0.575655
Leo1	1.04298	0.825436
Pcgf1	1.03499	0.568219
Dars2	1.11297	0.524408
Lgi4	1.00096	0.993329
Mogat1	1.2948	0.284082
Orc4l	1.30375	0.0708927
Apoa1bp	1.09933	0.331789
Htra2	1.0067	0.932458
Srp72	0.905547	0.693427
Hsd11b1	1.24887	0.36442
Zmat3	1.08307	0.516322
Cbx5	1.16187	0.464517
Ube2c	0.941667	0.626451
Leng9	1.15191	0.451691
LOC689116	1.16767	0.14981
Casp2	1.01236	0.762356
TC595470	1.00487	0.970327
Nes	1.04029	0.72082
Ifi44	1.19697	0.397882
Zc3h7b	0.821042	0.162094
A_64_P035953	1.35992	0.0424837
[truncated: 7,996 more rows]

## Sheet: Ang II + PD123319 vs Ang II
GeneName	Fold Change (AngII+PD / AngII)	P-value
Cdc42ep4	1.1317	0.381715
RGD1306682	1.05975	0.439235
Naca	0.937921	0.697528
Armc8	0.911713	0.0827765
Tnpo2	1.03262	0.420326
Dixdc1	1.01675	0.828626
Copb1	0.950636	0.140508
Atp6v1h	0.972365	0.0724096
Ano3	0.916539	0.31212
Mtfmt	0.998876	0.986253
Pdgfra	1.03315	0.555722
Zfand2a	0.881196	0.127005
Txndc15	1.05044	0.364082
Supv3l1	0.885375	0.409918
Herc4	0.896668	0.326952
Fbxo46	0.975045	0.86766
Acsf2	0.993915	0.958975
Ripk3	0.919251	0.105649
Phkg2	1.0273	0.638616
Bphl	1.00546	0.953964
Chchd10	1.11634	0.279383
ENSRNOT00000020886	0.920382	0.539493
Hlx	0.980579	0.486077
ENSRNOT00000018667	0.982609	0.909446
LOC684097	0.984267	0.366646
DV724416	0.985644	0.923541
Obfc1	0.955262	0.657623
Lig1	1.00071	0.974129
Tmem43	0.98545	0.898686
Acad9	1.00288	0.963764
Rprml	0.948804	0.459818
Cd9	1.12982	0.418473
Dzip1	0.956406	0.578677
Rrp7a	0.999559	0.991709
Loxl4	1.00738	0.953467
Itga1	0.913129	0.275007
Bag5	1.01402	0.833697
Phf2	1.02058	0.812041
Apc2	1.24245	0.136421
LOC500034	0.932089	0.250543
Sfmbt1	1.01314	0.885317
Mfn2	0.978952	0.740257
Fam176b	1.0786	0.505141
Rinl	1.03085	0.491184
Narg1	0.937087	0.445388
PCOLCE2	0.916055	0.101994
Ccm2	0.911434	0.353329
Eif2ak2	0.984238	0.835629
Fam32a	0.943313	0.298519
TC618312	0.883304	0.126772
Rnf138	0.890127	0.459176
Sestd1	0.938382	0.399591
Slc12a4	0.94176	0.0295202
Ifi30	0.940121	0.369196
Polr2d	0.880121	0.48429
Cln5	0.954938	0.671648
Wdr37	0.907854	0.161196
Cdk5rap1	1.00355	0.941985
Kti12	0.910727	0.429944
Rnf34	0.987139	0.664616
Rfwd2	0.923556	0.159264
Them2	1.05986	0.592154
BE098737	0.886137	0.433222
Ptpn6	1.01806	0.849826
Kat3	0.943589	0.0531799
Unc50	0.938975	0.351448
Kif16b	0.851888	0.27252
Anxa8	1.07863	0.554742
Eif4e2	0.9088	0.135707
BQ210702	0.955795	0.566187
Pdk2	1.19073	0.13586
RGD1309102	1.01945	0.514568
RGD1561113	1.0698	0.571343
Cxcl1	0.72839	0.0525769
Unc13d	1.01721	0.706251
Egr2	0.84808	0.117661
Heatr5a	0.868783	0.277836
Lsm2	1.06881	0.483371
Supt6h	1.08055	0.51481
Elac1	1.0303	0.716404
Fbxw5	1.09591	0.32494
Klf5	0.899616	0.298119
Nol8	0.869036	0.141774
Ptdss1	0.895053	0.315507
Xylb	0.971812	0.67061
Ttc7b	1.04794	0.531107
Grlf1	0.998435	0.984439
Slc22a17	0.978127	0.870088
Stard13	0.940127	0.443036
Tfb2m	0.952082	0.410004
Fam76a	1.02477	0.603509
Dffa	1.02001	0.474662
Srp14	0.980678	0.484979
Golga2	1.03519	0.757897
mrpl24	1.04952	0.604619
A_42_P480273	1.05883	0.52713
DV722021	0.963976	0.250393
Pdzrn3	0.988317	0.814493
Atp5b	0.903389	0.501506
Mthfd1	0.927949	0.272009
Scyl1bp1	0.889953	0.279978
RGD1309759	0.943263	0.620068
Ripk5	0.977059	0.709176
Vps11	1.00495	0.929453
Tceal8	0.996291	0.953178
Znf23	0.976532	0.74038
Ap4s1	1.03068	0.633825
Usp45	0.958756	0.566342
Taf2	0.929886	0.471056
Bola3	1.01546	0.608719
Ctgf	0.640209	0.0344351
Plekha8	0.966994	0.678089
Map2k5	0.894401	0.531461
Sulf2	0.982871	0.848871
Ncoa1	0.974645	0.706838
B4galt3	0.953767	0.201076
Rnf219	0.877034	0.167068
TC591032	1.05694	0.720486
Alg14	0.982262	0.671921
Slc25a44	1.0283	0.785181
Cox7b	1.00053	0.995564
Polm	1.27	0.141578
Ppm1l	0.890817	0.400751
Zc3h7a	0.948208	0.538068
Tmem19	0.944111	0.443692
Srgap2	1.0077	0.889682
Gnat1	1.1024	0.266599
Pllp	1.11556	0.335248
Purb	0.974508	0.564821
Pex16	0.987855	0.810838
TC591026	0.9942	0.891657
Fibp	1.0083	0.744504
Psme4	0.950051	0.586013
Nckipsd	0.970379	0.254921
Triap1	0.990964	0.888301
Nrbp	0.906676	0.0474452
Myc	0.863794	0.00717539
Dok1	0.980814	0.79557
Hdac11	1.05504	0.753531
Usp48	0.920421	0.241588
Armc9	1.00397	0.924253
Slc17a5	0.968731	0.481087
Dbn1	0.951795	0.667235
Apoc1	1.19102	0.13269
Ncoa7	0.810626	0.0223668
ENSRNOT00000013600	1.02542	0.586052
Trappc6a	1.0417	0.475582
TC607070	0.982833	0.773672
Stap2	0.994182	0.814138
Mfge8	0.94282	0.535647
Tmsb4x	0.975821	0.832428
Pgm1	0.994285	0.929992
Vcam1	0.810899	0.063761
Ankrd13a	1.01958	0.523088
LOC362419	0.964437	0.673323
Prg2	1.13675	0.308844
EV780693	1.04337	0.384939
Hcrt	1.30081	0.0735093
Nxt1	0.948463	0.263271
M6prbp1	1.02612	0.788275
Gls	0.997254	0.972433
Ppp2r1b	0.938643	0.324093
Slc7a6	0.891675	0.0543092
Avil	1.10898	0.428213
Aplp2	1.12185	0.290161
Ppp2r5c	0.963662	0.565706
Gemin6	1.00207	0.975821
Psmd12	0.912505	0.0800996
Eapp	0.913518	0.239673
Wrnip1	0.999886	0.994185
Tmem38b	1.0462	0.684686
TC624062	0.882718	0.236946
Qprt	1.01087	0.679244
RGD1309492	0.977083	0.647786
Serpinb6a	1.00375	0.974364
Slc25a25	0.939158	0.127931
Mrpl53	0.981197	0.785215
Nod1	1.1165	0.103768
Zc3h11a	0.919854	0.549224
TC585688	1.03124	0.773634
Tnfaip2	0.897261	0.400373
Ccndbp1	0.967605	0.739505
LOC691862	0.967538	0.466055
Aqr	0.944075	0.336846
Vim	0.969153	0.73463
Arl6ip4	1.03948	0.235711
Tradd	0.938325	0.472021
Chst10	0.894072	0.375863
Pex5	1.06078	0.37359
Brms1	0.959275	0.464742
Nup133	0.980541	0.540345
Slc17a6	0.901614	0.107027
Gripap1	0.958842	0.495978
DY472100	1.01454	0.772515
Dpm2	1.02514	0.715065
Aimp2	0.990334	0.802927
Flnb	1.05483	0.46258
Armc10	1.0589	0.21481
ENSRNOT00000036634	1.00456	0.939914
RGD1565685	1.01381	0.845037
Plekha1	0.907083	0.0760839
Dyrk1a	0.964003	0.498422
Clp1	0.954537	0.29676
Map1a	0.98395	0.922194
Ier3	0.918354	0.239562
Dclk2	1.07448	0.0251479
Rnpep	0.972577	0.669845
Rabep1	0.98246	0.480219
Gatad2b	1.01467	0.91329
TC619494	0.971481	0.662836
Arih2	0.934339	0.149193
Fam96a	1.00736	0.917734
Polg2	0.977656	0.682425
Hsd17b1	1.05098	0.53077
Hmgn3	0.899865	0.581596
Mtmr9	1.07219	0.648375
TC631043	1.10876	0.481813
DV718414	1.13962	0.413524
Gsr	1.05274	0.621886
Eif3f	0.951371	0.491583
Prc1	1.00664	0.927569
Atp2a3	1.00611	0.950093
Rfxap	0.934452	0.327555
Znf644	0.934605	0.266553
Pqlc3	0.996123	0.924252
Rbm18	0.926128	0.386098
Tgfb1	1.13151	0.261747
TC597295	1.10131	0.354068
Mef2c	0.992121	0.938884
Jtb	0.928593	0.351169
Fastkd1	0.916889	0.0198569
Dmd	0.878169	0.110669
Pphln1	0.959637	0.499149
Fam134b	1.00328	0.964789
RGD1308380	0.957417	0.574888
Lsg1	0.93901	0.104192
RGD1561792	1.0168	0.672236
Decr1	1.01263	0.7682
Eif4e3	0.936501	0.601512
Bbs9	0.996465	0.961773
Foxm1	0.98599	0.805884
Srp54a	0.815545	0.0476623
Glce	0.890577	0.46582
Slco2a1	0.647053	0.00374952
Hddc3	0.967839	0.711535
Acsl5	0.95834	0.277095
Zfp758	0.911789	0.371042
Zufsp	0.923803	0.44308
Gng8	1.01046	0.887992
Ahcyl2	0.961308	0.129961
Usp30	0.997407	0.969204
Ube2l3	1.08473	0.386061
Cenpq	0.902446	0.218173
Srpk2	0.951639	0.457382
Snx18	0.903348	0.0538281
Trim27	1.03843	0.648407
Ndufv3	1.05232	0.24937
Asf1b	1.05747	0.335794
Adamts1	0.829567	0.181908
Dnajc6	0.950441	0.452337
RGD1308139	0.957931	0.520016
Etf1	0.883462	0.414695
Erlec1	0.987547	0.877166
Wdr61	0.945948	0.53651
Pard6b	0.975629	0.578728
Crim1	0.80228	0.00990572
Chsy1	0.839956	0.205026
Ankrd52	1.02913	0.64335
Ift172	1.00753	0.85732
Dvl1	0.894348	0.0788162
Clu	0.976325	0.598945
TC600229	1.03112	0.54675
TC586206	1.02282	0.782125
Acyp1	1.10974	0.0859495
Gpr108	0.971415	0.606094
Hook3	0.934572	0.00253126
Acadm	1.0363	0.635888
Asna1	1.10976	0.18514
Ier2	0.874384	0.361679
Rasl11b	1.05363	0.549618
Shfm1	1.0041	0.95677
Plxnb1	0.969632	0.750681
RGD1566099	0.995065	0.923389
B3galnt1	0.991132	0.882564
Irak2	1.06583	0.37441
Ppp2r3a	1.03936	0.445913
Slc25a16	0.905702	0.439291
Tmem33	0.961057	0.549164
Rfx1	0.93919	0.64055
CO399392	0.902062	0.0547351
Mrfap1	0.984345	0.676267
Bcl6b	0.818146	0.210633
Znf532	1.00665	0.917783
Vapb	0.917526	0.366188
Klhl12	0.848839	0.129549
Stag1	0.953709	0.391857
Pppde1	0.949438	0.207149
Crcp	0.990782	0.90948
Ddx27	0.888608	0.0608904
RGD1565675	1.01964	0.738449
Pak4	1.0474	0.596443
Fbxo30	0.80745	0.210722
Myoc	0.904713	0.461892
Fam49a	0.971647	0.722252
Phyhip	0.981007	0.713366
Gpc4	0.933041	0.558449
Sec61g	1.08405	0.325905
Aco1	0.990747	0.885996
Acot1	1.31771	0.303234
Ppa1	0.940283	0.344483
Slc39a1	1.02268	0.45333
Tsn	0.837441	0.451928
mrpl9	0.966322	0.573488
Mrpl43	0.81746	0.177002
Ilkap	0.868566	0.42151
Ccnk	1.01239	0.904442
Tmem139	0.952846	0.760127
Nploc4	1.00865	0.858199
Taf1d	0.936734	0.109076
Tle3	0.889734	0.378923
Rhbdd2	1.01724	0.808571
Ccdc80	0.926836	0.169398
Gas5	0.9851	0.421817
Mmp16	0.943993	0.444921
Tram1	1.02921	0.566586
Acp5	1.1353	0.086845
Scrib	0.933308	0.341063
Slc35a5	0.97313	0.59883
Synpo	1.42539	0.166625
Uck1	0.91571	0.194766
Tasp1	0.899783	0.382372
Dnajb11	0.951532	0.577682
Mkks	1.04992	0.380309
Pigp	1.01361	0.761502
Atp1b3	1.01678	0.67138
RGD1564722	1.04428	0.348324
Fgfbp3	0.979466	0.842676
Inpp5f	0.907545	0.473937
Epb4.1l2	1.05832	0.397773
Fam172a	0.975599	0.728429
Nfat5	1.00512	0.951862
Usp12	0.950353	0.589143
Gmcl1	1.05854	0.254198
Suv420h1	0.97882	0.486957
Uba6	0.966574	0.749378
Suv420h1	0.904331	0.249183
Wif1	0.895417	0.272865
Rfesd	0.931438	0.363429
Tmem126b	0.982317	0.353631
Isg20	1.05142	0.625748
Cln8	1.06703	0.387675
Surf1	0.917075	0.281131
Brd2	1.1374	0.411939
Adamts15	1.13283	0.196453
Plekhg2	0.98305	0.892335
Pppde1	0.957559	0.600318
Srgn	0.919737	0.699565
TC582612	0.925	0.100354
Sdhd	0.997619	0.980106
Efr3a	0.916816	0.424546
Vamp1	1.04991	0.765217
LOC681004	0.905775	0.432495
RGD1565641	1.03675	0.776713
Anapc1	1.02798	0.516452
Dnajc10	0.952146	0.293526
AI234869	0.924035	0.501395
Timm10	0.939463	0.0737587
Chd1l	0.977866	0.769733
Pex12	0.944011	0.151655
Fam198b	0.86589	0.0215782
Atpaf1	0.884635	0.441771
Gtl3	1.03328	0.536695
Xpnpep1	1.06238	0.532653
Tmem115	0.987111	0.83351
Ndufb9	1.05237	0.429845
Pik3ca	0.963891	0.77388
Nkx2-1	1.1578	0.0931858
Anapc13	0.99276	0.851996
Aspm	1.0026	0.950647
B4galt5	1.02634	0.513957
Peci	1.01351	0.585661
Bin3	0.999686	0.992217
Mt2A	1.09875	0.413055
Dcun1d1	0.979019	0.853092
Abcc5	0.885179	0.307998
Psme3	1.03032	0.786049
Fbxl6	0.992906	0.941433
Gatad2a	0.997454	0.971276
Gpsm3	1.12665	0.496974
Epha2	0.84206	0.10672
Rab6b	0.902825	0.113981
Nampt	0.882284	0.214116
Cox8a	1.09288	0.198501
Akr1a1	0.905989	0.596756
Iqcb1	0.970405	0.649556
Msx1	0.960631	0.594715
Rabl2b	1.01464	0.879008
Phf5a	0.950872	0.482025
RGD1309594	1.14341	0.108211
Rab33b	0.90581	0.356401
Ube2k	0.953681	0.597699
Klf3	0.95914	0.395103
Wdr20a	0.923307	0.236971
Hand1	1.0423	0.786505
Mier1	0.91951	0.603141
Emd	0.877919	0.034366
Hamp	1.02526	0.716575
ENSRNOT00000068719	1.04964	0.270142
Tjp1	0.993203	0.910485
Bbs5	0.942749	0.416695
Slc7a11	0.968399	0.702505
Nrm	1.20574	0.214327
RGD1566252	1.03873	0.219073
Pla1a	0.896067	0.0297209
Vps13c	1.03762	0.514955
Sars	0.977739	0.818069
Nnmt	0.990489	0.849241
Bcl3	1.10528	0.216156
Psmb2	0.948434	0.156166
Saps1	0.99904	0.987364
Cd3d	1.25979	0.230956
Nbl1	1.14119	0.251326
Cep78	0.886952	0.0587322
Dlst	0.975782	0.382829
Cdc2	1.0137	0.824505
Senp5	0.887828	0.122433
Glrx5	1.01184	0.819918
RGD1307799	1.01145	0.861657
Gart	1.00352	0.930566
Pfn2	1.00776	0.881203
Mapk1ip1	0.971012	0.673377
XR_007837	0.95738	0.308625
Mbd2	0.917357	0.193987
Eif2b4	0.991714	0.895038
Pde10a	1.09693	0.550281
nod3l	1.00947	0.924415
Eif2c1	0.996429	0.956948
Ube2e3	0.996588	0.931992
RGD735029	1.04873	0.400296
Fxc1	1.01172	0.788712
Zswim4	0.935686	0.602414
Wdr43	0.887557	0.315439
XM_236965	0.962402	0.66515
Plcd1	1.04719	0.547572
Prim1	1.01016	0.895769
Skp2	0.856037	0.0666954
Eif5a	1.03506	0.556634
Pias1	0.966017	0.676256
RGD1565545	1.14433	0.0866088
Mthfd2	0.89924	0.240182
Frmd8	0.978988	0.486437
Lsm6	1.02134	0.701593
Slc12a5	0.856111	0.399256
Aacs	1.00856	0.877831
Slc15a4	0.96932	0.379956
Akap9	0.959917	0.277464
Apool	0.94994	0.681517
Taf6	1.06533	0.625241
Tarbp2	0.977082	0.768486
Akap6	0.778053	0.0985451
Anks3	0.994066	0.940993
Eif5	0.892724	0.121256
Flywch1	1.08179	0.455526
Gcdh	0.979317	0.599645
Hbg1	1.20119	0.296107
LOC682999	1.02545	0.690019
Pbx2	0.918982	0.37102
Lamc1	0.928533	0.378458
Herpud2	0.93168	0.598998
XM_001060017	0.906872	0.443051
Zdhhc7	1.02867	0.714564
Prss8	0.934248	0.470499
RGD1304610	1.02511	0.70452
Amd1	0.920486	0.104391
Pqlc1	1.06746	0.597785
Sh3kbp1	0.848041	0.219276
Wtap	0.96945	0.69197
Pcdh21	0.851779	0.0306484
Slc6a12	1.22473	0.17329
Camlg	1.04541	0.478772
RGD1303142	0.929938	0.0944938
N6amt2	1.04173	0.252483
LOC100125367	1.01513	0.867115
Cisd1	0.968208	0.546899
Tmem185a	0.978293	0.653113
Slc31a2	0.969215	0.683634
Dnajc21	0.88859	0.0775842
Wdr23	0.963186	0.490786
Plg	1.17537	0.410044
Sfrs3	1.0348	0.621431
Phldb3	1.01563	0.891953
Rexo2	1.03294	0.113828
TC618960	0.907947	0.353517
Vps13d	0.948778	0.558153
Tmem194b	0.894668	0.159549
Ispd	0.812257	0.142152
Xab2	1.01465	0.830017
Ccdc53	1.00886	0.713617
Pick1	0.91837	0.484716
Ubqln2	1.05838	0.471631
Crlf2	1.08102	0.0640705
Cpt2	1.04973	0.428173
RGD1310861	1.06656	0.611534
Prkci	0.90707	0.400265
XM_235476	1.22523	0.118713
Isoc1	0.947104	0.447321
Pomp	1.05541	0.288572
Arl15	0.95327	0.232841
TC596010	0.911767	0.125023
Wfdc2	1.01281	0.850674
Tfg	0.959511	0.592773
Clec2d	0.863597	0.0565251
Fam117b	0.949176	0.494983
Spock2	1.04693	0.800488
Cyp51	0.959598	0.399398
Faim	1.07533	0.0899982
Cbx7	0.886621	0.423106
Chek2	1.02203	0.79175
TC616272	1.03297	0.681806
Papolg	0.930514	0.176103
Ddit4	1.02105	0.494921
Mmp13	0.830313	0.00501983
Mrpl13	0.937813	0.270519
Abi2	0.928956	0.0551007
Fiz1	0.9396	0.512759
RGD1305572	0.989833	0.894386
Lysmd2	0.881596	0.219216
Diablo	0.954084	0.575463
TC586251	0.998326	0.984886
RGD1560065	0.975668	0.68963
Chchd1	1.00565	0.893045
RGD1306941	0.92608	0.381746
Bbs12	0.65266	0.227864
Mtmr6	0.984477	0.696311
Thap1	0.824832	0.234113
Sigmar1	0.935389	0.200317
Znf142	0.909287	0.562307
Ampd3	0.932416	0.111038
Lin37	1.03625	0.424301
Sp110	0.973965	0.650805
ENSRNOT00000020984	0.90761	0.312084
Tmem93	0.927837	0.024255
Tmem119	0.965992	0.632134
Cyb561	0.935708	0.653269
Mrpl54	0.989387	0.817311
Ep400	0.96689	0.784431
Smarca5	0.953534	0.636294
Rwdd2b	0.905455	0.232105
Srcap	0.93006	0.525441
C1r	1.02526	0.483776
MGC72955	0.920322	0.458645
RGD1563888	0.97785	0.629512
Pus1	0.910849	0.341066
TC580917	0.894383	0.482667
Hisppd2a	0.881275	0.0831108
Lrrc28	0.9808	0.635262
Tmem5	1.02731	0.711718
Tm9sf1	0.991559	0.938373
Lta4h	0.94322	0.373148
Osbpl2	0.961074	0.593247
Eaf1	0.878035	0.0188968
Dnajc22	0.965932	0.678804
Mrps18a	1.02862	0.371912
Capn7	0.877193	0.32351
Sema3c	0.888259	0.176288
Nup107	0.955301	0.546224
CF114356	0.999256	0.990768
Wfdc1	1.17862	0.066603
Gsk3b	1.00739	0.886108
RGD1311660	1.06493	0.443576
Stk25	1.16397	0.12948
Arpc3	0.95433	0.410388
Atf4	1.02153	0.851318
Ndufb3	0.960502	0.585114
RGD1562747	1.05421	0.729998
Fam63a	0.886048	0.227449
LOC499330	0.875786	0.224435
Prkar2b	0.929788	0.34746
Psenen	1.05974	0.45657
Dync1li2	0.956484	0.546807
Tnrc6b	1.06908	0.0488648
Gatm	0.97634	0.822664
LOC501110	0.92796	0.352437
Ttc39b	0.861442	0.162669
Toag1	0.663875	0.0231565
DV723117	1.03389	0.52661
Gsta3	0.974725	0.522767
Akr7a2	1.10028	0.0846437
Cdipt	1.00381	0.846874
Fdx1	0.994215	0.953936
CF109612	0.987495	0.874789
Pglyrp1	1.10452	0.0105972
Znf503	0.899567	0.137196
Epb4.1l4a	0.940215	0.309321
RGD1565927	0.915162	0.452853
Extl1	1.13481	0.166064
Ctnnbl1	0.957619	0.333244
Klhl23	0.948779	0.431573
Cenpj	1.01216	0.754624
Glrx3	0.942009	0.300452
Fbxw11	0.862191	0.0530075
Csdc2	0.946644	0.686582
Cpne3	0.960946	0.551287
Mcfd2	0.948401	0.333149
Rab18	0.977762	0.547076
Mrps35	0.941414	0.530391
BC089998	0.941035	0.612452
Mdc1	1.00915	0.816229
Myo6	1.03832	0.622345
Lrrc38	1.17465	0.149522
RGD1306936	0.994753	0.905482
Ano6	0.961781	0.74925
Crlf3	0.937766	0.131697
Klf15	0.965826	0.847845
Smc1a	0.980464	0.728691
Eif2ak3	0.937636	0.506741
Haus1	0.950074	0.317878
Ctcf	1.00728	0.923821
Rbm38	0.93557	0.311357
Abcb9	0.851161	0.194012
Fam128b	0.965091	0.510519
Mtif2	0.919128	0.319439
Csda	0.968084	0.57458
Fkbp3	1.05493	0.430156
Kctd3	0.967375	0.754202
Taf1c	0.896229	0.240917
Atf1	0.948658	0.416234
LOC100192313	1.05218	0.229817
Ip6k1	0.954952	0.495146
Dpep2	0.909545	0.40697
Ttll1	1.00598	0.853352
Col4a2	1.0873	0.462648
Nif3l1	0.905243	0.163242
TC603109	0.903879	0.0156691
Rab4b	1.03907	0.625372
Depdc1b	1.05086	0.528994
Elmod2	0.949878	0.485711
Rcl1	0.931901	0.222044
Pcbp1	0.966487	0.625025
ENSRNOT00000017998	0.951331	0.520257
G4	1.00488	0.92515
Zfp46	1.00609	0.918573
Sertad4	0.936046	0.450377
Apln	0.900629	0.399747
RGD1305823	0.985569	0.666627
Nppb	0.758887	0.0822034
Lcn2	1.03474	0.740091
Mmp14	1.07077	0.547224
Znf282	1.01806	0.761812
Enc1	0.998188	0.98366
Tmem176a	0.916152	0.546401
XR_009560	1.31662	0.157724
Rpa2	0.977961	0.650292
Snrpa	0.966051	0.373397
Cdca5	0.918494	0.286665
Tmem55a	0.993205	0.848994
Pcsk6	0.881361	0.305371
Tmem147	1.05476	0.0886443
LOC288526	0.965404	0.576405
Uhrf2	0.906641	0.645301
Fh1	0.918785	0.216023
Pard3	0.9709	0.778547
Sip1	0.964358	0.52465
Aaas	1.04023	0.546142
Bloc1s2	0.952746	0.684355
Wdr70	0.982954	0.815291
Necap1	0.945273	0.443298
RGD1309829	0.957542	0.351212
Wdr1	1.001	0.977254
Sgcb	0.936629	0.546889
Mprip	0.960502	0.411494
Mapkapk2	1.02947	0.630532
Kif3a	0.910599	0.209
Ahctf1	0.950954	0.368694
Dock9	0.992794	0.814406
Krit1	0.914736	0.202286
Pak1ip1	0.874093	0.258868
Dctd	1.03282	0.312944
Plxnc1	0.960096	0.82446
Igsf11	0.970648	0.626022
AA998304	1.13665	0.037569
Hccs	0.837664	0.132772
Sv2a	1.01578	0.798301
Sh3gl1	1.03522	0.67394
Alg8	1.00695	0.876739
RGD1306954	0.974691	0.743747
Rptor	0.938155	0.417807
Tut1	0.948925	0.452937
Stat5a	1.08393	0.295518
Gtdc1	0.934179	0.103253
Ptpn7	0.979654	0.806697
Mrps16	0.985057	0.796572
Acsl4	0.995445	0.636507
Prpf8	1.10477	0.175225
Otub2	0.981131	0.815859
Fbxl4	1.02548	0.821542
Prrx2	0.97916	0.778292
Ppwd1	0.853148	0.193015
Prex1	0.949848	0.379181
Hadhb	0.952976	0.562344
RGD1563634	0.983475	0.841831
Tspan9	1.03174	0.725549
Zer1	1.0413	0.214478
Actn3	0.955308	0.680379
Kif13a	1.00577	0.910844
Fam103a1	0.887275	0.236325
Znf655	0.881398	0.322448
RGD1309707	0.904982	0.348927
Nfkb2	0.94696	0.382492
Ints10	0.952003	0.530522
Atp6v1e1	0.973903	0.496808
Rraga	1.0073	0.92519
Lrch1	0.920823	0.184534
Pex3	0.919788	0.186844
Casp12	0.944796	0.449121
Phlpp1	0.989484	0.890099
AI178038	0.931477	0.37705
Zbtb5	0.967171	0.438407
Slc41a1	0.970979	0.601093
Dedd	1.1354	0.454691
Tgfb1i1	1.02623	0.452489
Syt11	0.919314	0.435835
Shpk	1.10489	0.323348
Glt25d1	0.910912	0.312217
Frs2	0.911736	0.067848
Gzma	1.19218	0.22858
Vps72	1.14841	0.340416
Abca2	1.10562	0.00104041
Rasa3	0.958886	0.53581
Fen1	0.975083	0.748082
Rftn2	1.07725	0.434
Ankrd37	0.951489	0.543312
ENSRNOT00000031312	1.05051	0.670806
Ogfod1	0.933286	0.163495
Slc9a3r2	0.987708	0.936093
Kif11	0.963308	0.490055
Usp28	0.904631	0.160413
Mapk8ip1	0.990074	0.915323
Glb1	0.995814	0.931556
Snip1	0.94879	0.121426
MGC125239	0.858905	0.154812
Wbp11	0.958916	0.535585
Pgls	1.10353	0.323618
Fggy	0.980716	0.737028
Plscr1	0.840732	0.256088
Hbegf	0.664967	0.046489
Fastkd2	0.873681	0.19267
Cmtm6	0.990186	0.860236
Atg3	0.985822	0.742965
Ikbke	0.93453	0.545495
Smad1	0.893031	0.247014
Dcp1a	0.937876	0.20712
Axin2	0.687215	0.04229
Uqcrb	0.937136	0.411457
Acp1	0.968927	0.741968
Lnx2	0.984185	0.646272
Gtpbp3	0.976607	0.794197
Slc16a7	0.855155	0.113166
Zbtb11	0.96648	0.655987
RGD1305645	1.03553	0.572714
RGD1566254	0.897524	0.3964
Ctdspl	1.04487	0.559963
Xkr5	1.06087	0.1723
Tmed10	0.898581	0.486864
Olig1	1.22676	0.35315
Scp2	0.980858	0.76176
Ppm1d	0.87816	0.173142
Cad	1.0335	0.756002
RGD1564036	1.10929	0.247983
Orai1	1.03229	0.730625
EV771268	0.910406	0.371308
Sorcs2	1.00984	0.862737
Rnf25	0.995128	0.928357
Rpn1	0.94871	0.603798
DV727694	0.917401	0.235436
Fam108c1	1.00668	0.942565
LOC502894	0.948249	0.439727
Hiatl1	0.951205	0.365971
Commd10	0.966085	0.584287
Tnni3	0.86588	0.100105
Agfg1	0.915364	0.192138
Ttc30b	1.05453	0.674122
Kif2c	0.979219	0.504789
RGD1563547	1.22217	0.25066
H6pd	1.06562	0.0693886
Mfap3	0.946615	0.0594756
RGD1311345	0.949297	0.721861
Trim11	0.999674	0.99381
Hus1	0.831701	0.126233
Fbxw2	0.919124	0.0426944
RGD1310352	0.97992	0.645388
Churc1	0.994891	0.953454
Tbc1d23	1.01326	0.837987
Maea	0.900928	0.445366
Tmem206	1.00865	0.893058
Nr4a1	1.11331	0.232294
Serpinb6b	1.15456	0.438981
Ccl27	1.13517	0.121541
BC105775	1.00647	0.883264
Slc2a1	0.955613	0.544306
Cmpk2	1.02876	0.606776
Ap1s2	0.970066	0.497869
Atp5d	1.08053	0.417502
Pkp4	0.925746	0.662518
Sgce	0.971335	0.73965
Tex9	0.957041	0.423795
Sdc4	0.954442	0.430461
Ccdc96	0.756515	0.191574
Sdf4	0.886825	0.349822
Dnlz	1.07928	0.0511913
Atoh8	1.21109	0.152539
Abcg4	1.01649	0.814551
CF109441	0.976322	0.41598
Gbp5	1.05715	0.471367
Arl3	1.03366	0.754686
DV723748	0.968464	0.73668
Polr2i	1.03765	0.0174139
Txn1	0.999363	0.966545
Urb2	0.901278	0.00585307
XR_007064	0.959015	0.530015
Pak2	0.826453	0.0356755
Apoc2	0.947477	0.77568
Atox1	1.08049	0.0911903
Wdr5	0.928392	0.392728
Ndufv2	0.923842	0.232287
Kpna6	1.02306	0.830582
LOC679383	0.860353	0.273372
Plekhm1	1.03684	0.53046
Tmem111	0.98377	0.728005
Tbl3	1.04335	0.69072
Oraov1	0.962235	0.661681
Slc39a4	1.2189	0.221108
Spata19	0.975087	0.842918
Cfi	1.45341	0.139237
Cyp26b1	1.19782	0.150835
RGD1311463	0.910437	0.336105
Ppil3	0.969288	0.365763
Csf1	1.00209	0.968226
Tmem32	0.959118	0.373569
Ccl2	0.845057	0.0838371
Cspg4	0.987474	0.855488
Scnm1	1.00791	0.854723
Adam1a	0.859634	0.200349
Ptgr1	0.892097	0.255992
Enpp3	1.04616	0.462438
Nck2	1.00818	0.887972
Tapbp	1.06377	0.266913
Depdc1	0.927602	0.163769
Bat4	1.10838	0.398183
Dennd4b	0.964257	0.345504
ENSRNOT00000036931	0.900962	0.124648
Ccdc97	1.09099	0.432896
Dstn	0.959699	0.550887
Tmem179b	1.06961	0.0538563
Ap3b1	0.949879	0.211782
Rps6ka5	0.96715	0.719481
Atl2	0.983604	0.781004
Selt	0.907225	0.0652288
RGD1306820	0.947276	0.076524
Ndufs3	0.991916	0.916257
Cda	0.994785	0.924381
Lsm12	0.982147	0.771166
Pgm2l1	1.00446	0.960411
Bre	0.971373	0.630156
Zfand3	0.964044	0.437031
LOC690349	0.927148	0.294056
Cirh1a	0.951552	0.11667
Phf19	0.977918	0.51376
Ssh1	1.04975	0.491334
Pcyt1a	0.852779	0.352678
Larp5	0.983787	0.197914
TC582694	1.01783	0.784473
TC582327	1.00491	0.946498
Zfp426l	1.02882	0.774259
Mll5	1.00411	0.943136
Rcn2	0.919944	0.376906
Tmcc2	1.04737	0.606822
Man2a1	0.873145	0.391362
Stk39	0.887262	0.347595
Mgat1	1.03933	0.601738
Kntc1	0.976141	0.674574
Mrps5	0.961936	0.294636
Ube3a	0.891488	0.500039
Per2	0.856066	0.106281
Ndufa6	1.05874	0.427996
Ehmt1	0.991005	0.815219
Nkiras1	0.863381	0.0883585
Ranbp6	0.860328	0.234058
Sfxn3	0.963172	0.741131
Gins1	1.01159	0.871846
Fa2h	1.02837	0.82218
Mmadhc	0.884391	0.263612
ENSRNOT00000024540	1.01251	0.62827
Rab22a	0.939731	0.171128
Setd6	0.969792	0.457969
Sgk196	1.01024	0.830499
LOC499779	0.93062	0.589951
Dazap2	0.982081	0.763708
Sec11a	0.931886	0.380196
Snrpd2	1.03637	0.411682
Ccdc58	0.967278	0.550141
Ccng2	1.0953	0.184642
Alg6	0.936486	0.489437
Zmym1	0.940689	0.396067
Gstm7	1.0624	0.743938
Psmd6	0.922346	0.216348
Wwp1	0.877897	0.517673
Pla2g2d	1.13243	0.24893
Nck1	0.952512	0.333907
TC620454	1.02999	0.551237
ENSRNOT00000049120	0.689456	0.0472782
ENSRNOT00000038258	0.972438	0.626411
Zfand1	0.950563	0.499408
Fam76b	0.950898	0.257728
Rsu1	1.078	0.397507
Utp20	0.898125	0.0565253
BC089965	0.953236	0.0262275
Psma5	0.926779	0.122981
Nfix	0.925514	0.484452
Bxdc2	0.870293	0.303596
Cisd2	0.930218	0.167277
RGD1565411	1.00567	0.904347
Slc4a1ap	1.01045	0.820347
Ripk1	0.971099	0.615919
Id1	0.968195	0.573255
Arhgef4	0.972413	0.82679
Thyn1	0.978085	0.798398
Dyrk3	0.986631	0.902761
RGD1559923	0.969315	0.588709
Mphosph10	0.877888	0.00292658
Nsmce1	0.982585	0.685304
Epdr1	0.868183	0.305839
Pomgnt1	0.926384	0.0933168
Rab32	0.984265	0.79955
Coq9	0.95841	0.317322
Erlin1	0.975315	0.359705
Npr2	1.00471	0.955667
Adck1	0.948542	0.440225
Rab40b	1.04391	0.484429
Csrp2	0.960926	0.457566
Cdca7	0.855349	0.288852
Mapk6	0.915899	0.341315
TC589997	1.16989	0.288598
Pmm2	1.01073	0.906506
Cnot4	0.918498	0.136068
Rps4x	1.02222	0.70114
Gstcd	0.954937	0.318135
Ube2t	0.931902	0.335034
Fastk	1.08976	0.226372
Myo1d	0.935546	0.307261
RGD1303127	0.885355	0.396836
Csnk2a2	0.988374	0.684288
Elf2	0.960921	0.746557
Mnt	0.994626	0.969627
Psmb5	1.03102	0.688613
Slc22a23	0.945202	0.252175
Rpl15	0.90495	0.362225
Phldb2	0.952274	0.631334
Zc3h8	0.915576	0.550511
Crkrs	1.09599	0.593535
Rnf217	0.948302	0.490331
Dgat2	0.98296	0.776088
Notch4	1.01163	0.846819
Sptlc1	0.904574	0.533643
Tec	0.833171	0.0747013
ENSRNOT00000014361	0.952095	0.546037
Nol11	0.879516	0.0235349
Smarca2	0.960202	0.651292
TC582246	0.921325	0.47313
Dapp1	1.01953	0.69925
Dpf1	0.92275	0.0038766
RGD1563091	0.87954	0.416653
MGC94199	0.941888	0.520038
Pdgfa	0.87576	0.0581508
Gabpa	0.908975	0.106987
Armcx2	1.01125	0.816073
Dusp5	0.850122	0.138711
Ddx11	0.960933	0.608755
Wdr79	1.08317	0.181835
Znf513	1.02887	0.755172
St3gal4	0.976491	0.549484
Brd4	0.939735	0.175948
Rage	0.987354	0.847491
Brf1	0.960507	0.445681
Slc12a2	0.941526	0.336341
Atp5f1	0.94243	0.289435
Lgals2	1.04265	0.650803
Mtmr10	0.953167	0.24043
Zbed3	1.06375	0.153781
Parp3	1.05071	0.632972
Rab12	0.898579	0.358137
Atrn	0.875252	0.352052
Asmtl	0.987522	0.697581
Oxct1	0.902895	0.432867
Mtmr4	1.03808	0.693273
Eif2b1	0.883378	0.313579
Upf3b	0.957923	0.12372
CV108156	1.03901	0.581489
Ccdc47	0.901702	0.207739
Emg1	1.06471	0.361129
Penk	0.932873	0.247745
Brms1l	0.942639	0.372403
Ap1s1	1.04065	0.182336
Tmem229b	0.977218	0.679801
RGD1306862	0.974515	0.771285
Steap2	0.887472	0.272911
Ndufb8	0.991159	0.751352
RGD1304704	0.953895	0.611616
Mettl7a	1.07843	0.248207
Zfp385a	0.954804	0.71485
LOC684352	0.997072	0.972885
Rnf5	1.11537	0.301909
Synj2	0.913668	0.393058
Atrx	0.908744	0.212862
RGD1562378	0.863255	0.346972
Sgsm2	0.991351	0.868925
CB328432	0.9693	0.652536
Rpp14	0.928432	0.472221
Itgb6	0.919473	0.473259
Pcgf6	0.912927	0.401877
Tomm20	0.914608	0.256953
Mlxipl	1.13633	0.354225
Cdkl3	0.791505	0.157594
RGD620382	1.04577	0.0357185
Riok3	0.936751	0.143384
Kif20b	0.986641	0.800124
TC587630	0.850021	0.0745723
TC586235	0.944498	0.191366
Acp6	0.939573	0.201439
Nus1	0.930784	0.420956
Irak3	0.913312	0.22169
Metap1	0.92041	0.467555
RGD1311783	0.938705	0.00175704
Serpina5	0.925116	0.609205
Ccdc94	0.986411	0.906099
XM_001057060	0.821436	0.0256693
Slc35e1	0.87677	0.0755
Mrps18c	0.978036	0.74074
RGD1305689	0.957252	0.620782
LOC501282	0.918972	0.557318
Dexi	0.932355	0.49424
Lrrc8e	1.02356	0.855808
Lats2	0.811047	0.0947789
Dynlt1	0.908111	0.125002
Cebpd	1.02913	0.598479
Mrpl23	1.09718	0.0923967
Atp11a	0.967152	0.544692
Opa3	0.967009	0.846688
Homer1	0.946399	0.462448
Serbp1	0.841869	0.0381537
Arhgap18	0.982685	0.782581
Polr2f	0.872393	0.175734
Larp1b	0.908438	0.159127
Mb	1.25327	0.187584
Agpat9	0.881159	0.204113
Ndufb5	1.06138	0.201185
Afap1l1	0.95566	0.485087
Zbtb44	1.004	0.930811
Ccdc28b	1.09819	0.353324
AY724480	0.90591	0.493735
Pum1	0.969543	0.679998
Swap70	1.01802	0.622414
Spn	0.925277	0.36761
Eif4a3	0.986074	0.808892
Zfp330	0.952491	0.14311
Rabac1	1.03358	0.0131029
Nrp1	1.12168	0.483243
BC099234	1.13516	0.0905934
Qpctl	0.995415	0.943832
RGD1310899	0.949196	0.231659
LOC689593	1.0038	0.91547
Ppm1b	0.971764	0.496598
Rgnef	0.91403	0.459431
Scoc	1.00161	0.979606
Kdelc1	0.914008	0.0326282
Nhlh1	0.92412	0.674823
Fam60a	0.989427	0.867913
Il6ra	0.955852	0.638432
Dhx15	0.872372	0.108064
Zmym6	0.896231	0.111326
Bag3	0.93946	0.50118
Cyfip2	0.957776	0.63767
Dmwd	1.07945	0.546434
RGD1562091	1.05041	0.508569
Ctnnd1	1.07727	0.329984
RGD1305235	1.04636	0.566341
Prkcg	1.31081	0.0610856
Gltpd1	1.04529	0.385597
Stxbp3	0.96295	0.587173
Jub	0.941166	0.592791
Hs2st1	0.977579	0.747574
Stard4	0.855584	0.212952
Foxo4	1.06458	0.630305
RGD1311066	0.985542	0.76437
Sox2	0.999659	0.993504
Mrpl37	1.0062	0.873996
Gngt2	0.998167	0.978546
Capn3	0.915491	0.251461
Lrrc59	0.953415	0.0362021
Actl7b	0.890481	0.482344
Enc1	1.08952	0.569569
Esrra	0.891399	0.0567667
Acbd6	0.975416	0.622282
Slc6a8	1.02025	0.38418
Reps1	1.00222	0.978891
Dynll1	0.987984	0.760438
Agpat3	0.949156	0.297634
RGD1305713	0.990015	0.785634
Large	0.880787	0.273443
Rreb1	0.894621	0.285527
Znf496	0.946426	0.195494
Itfg1	0.959275	0.555368
Akr1b1	0.97826	0.856421
Htra1	0.95129	0.234687
Ccdc22	0.984489	0.626409
Cdk2	1.08693	0.371476
Tbp	0.944237	0.361621
Nipsnap3b	1.01762	0.598499
Mrps23	1.0074	0.605218
Rsf1	0.942735	0.223098
Pogz	0.943944	0.513105
Zfp422	1.06682	0.0324899
Farp1	0.978383	0.389734
Cacna1b	0.918088	0.0918413
Nckap1	0.946319	0.184161
Galnt4	0.872063	0.263844
Tef	1.14127	0.266071
Pfdn5	1.05121	0.501697
Rqcd1	0.956137	0.134175
RGD1564579	1.15542	0.176846
Nucb1	1.07391	0.481917
Daam1	0.956426	0.49765
TC627221	1.04092	0.0143012
Mrpl32	1.02981	0.738162
RGD1561537	0.970087	0.640062
Gfra2	1.27227	0.14771
Jmjd5	0.86424	0.340211
Areg	0.834128	0.0328047
Tomm7	1.06049	0.643707
Arrb2	1.09363	0.310866
Psme2	0.997971	0.982647
ENSRNOT00000064316	0.891905	0.428316
Znf689	1.03829	0.586809
Me1	0.971393	0.642578
LOC378467	0.959515	0.675712
Cdc20	1.00558	0.847467
Rnf31	1.02394	0.786937
Mvd	1.01611	0.279222
Acad11	1.04975	0.28162
Ywhah	0.910483	0.384053
Rab5b	1.09671	0.0220492
Hspc159	0.961281	0.593778
Usp54	1.0009	0.992956
Slbp	0.859368	0.118545
LOC360479	1.05837	0.464265
RGD1311429	1.02082	0.800073
Gpt	0.940216	0.283316
TC587453	0.887764	0.204534
Mark2	1.17339	0.256967
RGD1306959	0.979041	0.619298
Trim5	0.984782	0.856853
RGD1560755	0.929127	0.610161
LOC688717	0.983969	0.826508
Ube4a	0.954793	0.496027
Rwdd4a	0.869909	0.325805
RGD1565257	0.894009	0.270199
Rapgef2	0.825927	0.181862
Hipk3	0.8568	0.353118
Fgfrl1	1.01354	0.848333
Agpat5	0.915957	0.380319
Fam110b	0.8818	0.0317393
Pdlim1	0.960052	0.642364
Mpp5	0.947992	0.176487
Wbp5	1.04106	0.662965
LOC289378	0.935245	0.407238
Lypd3	1.18334	0.0536763
RGD1308019	0.92857	0.32868
RGD1307158	0.973003	0.819874
Gpx1	1.0442	0.545876
Med29	1.05828	0.402751
Mmaa	0.973348	0.743564
Kdm6b	0.997444	0.962681
Tnn	0.938635	0.549031
Ifitm2	0.995858	0.939059
Siae	0.981096	0.813415
Mustn1	0.991035	0.830433
Mfsd9	1.06125	0.46983
Tst	1.14567	0.30677
Ezr	0.878049	0.359605
RGD1311066	1.01574	0.843822
RGD1309621	0.981413	0.909573
Tacc1	0.990594	0.689239
Mtf1	0.935392	0.330679
Timeless	0.939194	0.663679
Vps54	0.922659	0.472834
Med19	0.931102	0.591114
RGD1560612	1.014	0.596236
Vcl	0.914384	0.589597
Nupr1	1.00258	0.942078
Smoc2	0.89428	0.467375
Abcf2	0.910099	0.191368
Prkrip1	0.93448	0.674202
Myeov2	1.05398	0.547368
Bloc1s1	1.03849	0.260996
Scd	1.03934	0.59558
Gtf2h5	1.0066	0.70947
Appl2	0.989095	0.881474
Abhd4	1.03906	0.448102
Pold3	0.955203	0.328135
Cebpz	1.01018	0.795088
RGD1306583	0.920825	0.226671
Zcchc24	1.16514	0.0647417
Usp48	1.00615	0.952081
Ube2a	0.98943	0.877511
Sfrs4	0.946765	0.320302
Wdr31	1.01833	0.663135
Glrx1	0.975481	0.668945
Sh3yl1	1.0136	0.750495
Rgs7bp	0.994011	0.85133
PVR	0.807362	0.0776831
Zrsr1	0.945519	0.566246
Mcrs1	1.05782	0.12499
Ncor2	1.0559	0.688351
Nusap1	1.01694	0.826815
LOC690000	1.01854	0.842528
Fhod1	0.874618	0.411202
Chkb	1.0088	0.845004
Hoxa6	0.981824	0.824231
Tmem109	0.993469	0.88062
Sft2d1	0.874724	0.450476
Cttnbp2nl	0.868534	0.11922
Spast	0.903323	0.0922967
Oaf	0.960185	0.257508
Tsc22d3	1.14115	0.344931
Snx1	0.929785	0.348847
Mcts1	1.08216	0.607867
TC596639	0.911454	0.224825
Slc25a1	1.00693	0.915583
Dapp1	1.07637	0.221048
Slc39a10	0.975601	0.639177
Ccdc23	0.991686	0.741687
LOC680531	1.04136	0.260061
Trappc10	0.930602	0.454107
Ckap4	1.06191	0.543318
Creld1	1.02359	0.788963
ENSRNOT00000007707	0.841375	0.262289
Ddah2	0.987079	0.686977
Gpx8	0.9872	0.785915
Sf3b4	1.02384	0.824628
Coasy	0.962536	0.692245
Comtd1	1.0394	0.440266
Rdm1	1.01671	0.694425
Tbc1d2	0.999171	0.983654
Hcca2	1.02576	0.592946
Mdfic	0.899785	0.0867015
TC601061	0.889058	0.125071
RGD1564964	0.978932	0.862968
Egf	0.922432	0.543565
Prpf38b	0.892274	0.31778
Sec13	0.968715	0.668912
Mllt3	0.964401	0.568149
Dirc2	#NUM!	0.999721
Plod3	1.00489	0.925511
Rad54l2	0.994702	0.970821
Zfp278	0.974387	0.770029
Ins1	0.976178	0.851871
BC091327	0.916563	0.407185
Dapk3	0.925027	0.328277
Bckdk	1.01846	0.549189
Egln2	1.00146	0.989548
Ak1	1.10357	0.320634
Ostf1	1.00152	0.977246
Zfp358	1.15735	0.305965
Cul3	0.940566	0.408869
Renbp	0.987734	0.771578
Fam53b	1.11151	0.0841775
RGD1307235	0.922496	0.356354
AA900054	0.996081	0.976435
Mdp1	1.00028	0.995785
Ece1	1.17888	0.230694
Adfp	0.957724	0.409218
Dcun1d5	0.942353	0.288098
Pdcd2	1.06095	0.183492
RGD1561455	1.03279	0.79775
Elavl2	0.980932	0.786055
DV720985	0.954926	0.451854
RGD1566239	1.09825	0.231143
Srxn1	0.974179	0.644042
Tk1	0.97982	0.678409
Map2k3	0.929578	0.390349
Aig1	0.973011	0.263127
Bahd1	1.06844	0.295166
Sfrs18	0.927926	0.262389
Slc20a2	0.954687	0.288938
Tm2d2	0.935997	0.141865
Saa4	1.33673	0.0995429
Osbpl9	0.911376	0.275209
Ankrd40	0.944889	0.410247
Rgma	0.988222	0.836095
Rnaseh2a	1.04065	0.554563
Agap1	0.896145	0.430104
MGC94335	0.943942	0.238708
Amz2	0.940565	0.245074
Kifap3	0.948283	0.639459
Rnf7	0.829177	0.225804
ENSRNOT00000044539	0.993887	0.907143
Slc30a5	0.846839	0.0544406
Etnk1	0.911643	0.385803
Tmem18	0.853422	0.130899
Abi1	1.03069	0.710834
Ublcp1	0.844779	0.317901
Vkorc1	0.998265	0.937411
Gria3	0.950151	0.434983
siat7D	0.967716	0.50092
Esd	0.99914	0.993636
RGD1359310	0.956059	0.542216
ENSRNOT00000035939	0.898144	0.426496
Abhd12	1.01753	0.849469
Klhdc5	0.92683	0.427002
Txndc12	0.968263	0.736427
Psmd14	0.839915	0.345921
R3hcc1	0.994531	0.922318
Mfap4	1.08492	0.456589
2-Mar	0.932389	0.423303
Strada	0.992518	0.865856
Ube2m	1.1068	0.420401
Tcea1	0.832889	0.0748721
Poldip3	1.04676	0.055632
Synm	0.836839	0.318106
Hltf	0.922085	0.179038
TC633061	0.913501	0.540486
Bub1b	0.980949	0.653624
Apip	0.983773	0.847923
Rsl24d1	1.06018	0.297356
H13	1.06055	0.119194
Fam122b	0.942725	0.685621
Cmbl	0.935251	0.47984
Ry1	0.963516	0.55765
Dnpep	0.892978	0.225739
Map1b	1.00075	0.994596
Itm2c	1.08748	0.322351
Acn9	0.984528	0.815202
Gtf2h3	1.04225	0.675168
Exosc8	0.922868	0.00873245
Scamp2	0.939746	0.421347
RGD1562339	0.896473	0.470099
Map3k3	0.923513	0.14979
Msl3	0.913547	0.0899418
Nek7	0.949306	0.547031
Atp6v1a	0.993034	0.944357
LOC680039	0.95197	0.353993
TC598023	0.961281	0.519058
TC594916	0.932583	0.517873
Mynn	0.963302	0.508357
Pdrg1	0.903605	0.28014
Nfatc3	1.01854	0.738359
RGD1307279	0.928148	0.6019
Fis1	1.04368	0.327991
Elof1	0.936716	0.247274
Aifm2	0.942077	0.102378
Dst	0.946079	0.0770636
Pdcd5	1.07938	0.41778
Afg3l2	0.983974	0.181452
Laptm5	1.05872	0.355343
Secisbp2l	1.00585	0.784735
Mrpl19	0.943228	0.224673
Cdkn1b	1.15572	0.346676
Uchl5ip	0.928308	0.154884
ENSRNOT00000010789	0.942995	0.445229
LOC361990	0.975605	0.623341
Tmem120a	0.993394	0.896112
Rbm17	0.925353	0.369421
Etfb	1.05918	0.486104
Znf574	0.970321	0.706879
Hyou1	0.928824	0.254437
Np	0.974052	0.597772
LOC363188	0.907201	0.479199
RGD1304792	0.989647	0.83277
Ncapd3	1.09273	0.0350176
Adsl	0.981298	0.663024
Acaa1	0.977598	0.576277
Ctrb1	1.09135	0.243946
Grin2c	1.00155	0.993448
Hmox1	0.981701	0.884621
Prps2	0.966996	0.663893
Thrsp	1.04417	0.720667
Adm	0.865749	0.134096
Hk1	0.952483	0.562162
Abcc2	0.99801	0.977128
Adk	1.06462	0.51576
Pspn	1.02962	0.665957
Il1rl1	0.832272	0.0459659
F3	0.818052	0.059717
Id2	1.00192	0.979815
Ppp1cb	0.965669	0.709678
Sdc2	1.03318	0.662754
Hck	0.947039	0.624843
Akr7a3	1.12097	0.455069
Bax	0.986893	0.862688
Ptn	1.04696	0.588412
Csrp1	1.09479	0.666093
Mecr	1.01417	0.839356
Pts	0.931845	0.0747297
Csrnp1	0.69833	0.0166612
Sema3a	0.899351	0.302549
Men1	1.0363	0.127125
Cltc	1.02191	0.62795
Cr1l	0.918441	0.455582
Syt5	1.16819	0.054124
Timm23	0.943066	0.611124
Ptges	1.00873	0.844238
Dbil5	1.115	0.338946
Pold1	0.952899	0.289596
Gnb3	0.995964	0.951163
Clip2	0.953709	0.222091
Nrbf2	1.07516	0.343586
Unc5b	0.969102	0.759016
Lgmn	0.994794	0.960853
Pdcd4	0.980397	0.900477
Snx16	0.898318	0.108753
Ddah1	0.9389	0.341668
Stat5b	0.912512	0.368124
Pde4dip	0.914996	0.366495
Cap1	0.910303	0.3344
Qdpr	0.98995	0.859031
Pmpcb	0.933326	0.197879
Rhd	1.0839	0.179096
Acads	1.0083	0.765262
Ptbp1	1.00404	0.930007
Rhob	1.18367	0.166318
Prpsap1	0.987184	0.914931
Bard1	0.963995	0.428107
Nolc1	0.968983	0.560452
Vti1a	0.963018	0.193037
Birc3	0.89102	0.474473
Secisbp2	0.977211	0.502139
Mtpn	0.965365	0.699076
Hmox2	0.9398	0.552584
Lrrn3	0.76473	0.160909
Pde2a	1.01738	0.77789
Suox	1.04338	0.645148
Tgfb2	0.887914	0.100703
Thra	0	0.999632
Polr2f	0.994298	0.682337
Scnn1a	1.17106	0.304359
Nfyb	0.953633	0.538011
Pten	0.961742	0.438455
Nr1h3	0.988939	0.859734
Lxn	0.904703	0.32863
Msln	0.944598	0.489803
Capn10	1.03352	0.753461
Limk1	0.911833	0.395075
Kcnh1	1.08226	0.180439
Deaf1	1.04408	0.704094
Git1	1.00436	0.907046
Ncoa2	0.869825	0.51425
Rps6kb1	0.990373	0.904329
Impa1	0.874589	0.27605
Grip1	0.973884	0.743362
Dnaja2	0.828753	0.280809
Gde1	1.05113	0.355481
Atp7a	0.873997	0.353402
Pdlim5	0.894807	0.183565
Bhlhe40	1.09653	0.54162
Gtf2a2	0.9499	0.0190027
Nrn1	0.996679	0.979228
Agps	0.878826	0.108861
Col1a2	0.840993	0.126751
Arid4b	0.979183	0.646442
Srm	1.05974	0.6031
Ptp4a2	0.946994	0.459693
Pola2	0.98794	0.881814
Pik3cb	0.888534	0.26157
Spa17	1.02336	0.670019
Kif3c	0.837885	0.204118
Entpd6	0.936432	0.245081
Nme3	1.05008	0.324445
Nol3	0.957607	0.302396
Vamp7	0.841828	0.0188783
Enpp1	0.878601	0.0784285
Syngr2	1.08312	0.043845
Picalm	0.782165	0.254536
Pafah1b3	1.01304	0.618927
Klf4	0.862839	0.332333
Bak1	1.0625	0.215427
Kcnj9	1.27924	0.197066
Eif4ebp1	1.00015	0.99811
Pgap2	0.957554	0.792141
Kcnh2	0.998271	0.990224
Slc25a20	1.00988	0.905443
Cdh17	0.847052	0.0126904
Arfrp1	0.982023	0.709895
Acsl3	0.890177	0.499378
Fbxo21	1.04791	0.314458
Sfrs10	0.976681	0.459726
Rhoa	1.01113	0.918299
Epn1	1.12297	0.183228
Hadh	0.965161	0.680152
Baiap2	1.12488	0.0573272
Klf9	1.11225	0.258787
Ada	0.947543	0.588089
Serpinb7	1.11533	0.583891
Khdrbs1	0.977858	0.698438
Skap2	0.957975	0.509647
Atp2c1	0.867828	0.0649559
Tmlhe	0.922032	0.350703
Ilk	0.971919	0.746999
Syf2	1.0231	0.714379
Ppp6c	0.962498	0.0974794
Dcxr	1.17211	0.15593
Gpm6b	0.925162	0.239195
Cyb5r3	1.09823	0.237111
Stip1	0.98547	0.860081
Bambi	1.11117	0.0291598
Rbm16	0.954965	0.336117
Lclat1	0.707942	0.0327972
Lrit1	0.890296	0.204787
Prpf19	0.957905	0.833528
Rrs1	0.710526	0.0268168
Zdhhc2	0.98768	0.715183
Yy1	0.926142	0.0127007
Zdhhc9	0.97365	0.625009
Copz1	0.969478	0.393403
Gas2l3	0.869505	0.039309
Tbc1d22b	0.954807	0.742813
Msl2	0.921095	0.225027
LOC689651	1.38026	0.117129
Mst4	0.867915	0.409814
Zmiz1	0.902884	0.314758
Gsta2	1.03386	0.724446
Mipep	0.888314	0.132904
CF978404	1.00705	0.826656
Igsf8	0.950879	0.409974
Kitlg	0.947139	0.155545
Rgs2	1.07349	0.788308
Prdx2	0.988486	0.822212
Uck2	0.944911	0.0898014
RGD1565289	0.966352	0.581708
Glud1	0.8906	0.51278
Ppif	0.931499	0.50177
Cotl1	1.02765	0.360993
TC599477	0.97928	0.785397
Elp2	1.05209	0.176601
ENSRNOT00000047889	0.9444	0.388992
Pax9	0.790861	0.102071
Bbs4	0.939434	0.368699
Gcc2	0.874819	0.0971532
Ttrap	0.953151	0.408382
Enpp4	0.92778	0.339205
Bud31	0.921466	0.0266211
Mpdz	0.898964	0.310467
Aatf	0.872946	0.106354
Vamp3	0.929554	0.162109
Cbll1	0.900621	0.29928
Prl6a1	0.982306	0.820124
Pcaf	0.942694	0.424747
Acsl1	0.992069	0.900985
Mcm4	1.03263	0.670742
Ecsit	0.962702	0.621548
S100a13	1.02864	0.700482
Ubap2	0.969225	0.766353
Fez2	0.791547	0.152237
Pctk2	0.903789	0.156921
LOC678741	0.887603	0.283037
RGD1359616	0.976552	0.771716
TC610287	1.0575	0.69776
Ncoa6	1.02484	0.776964
BC091315	0.878341	0.418977
Azi2	0.87457	0.1973
Tmem184c	1.06047	0.351008
Med27	0.98351	0.806687
Adss	0.922491	0.49514
Prep	0.97858	0.817328
Errfi1	0.818314	0.0650767
Scg5	1.02864	0.61685
Slc29a1	1.02285	0.890006
Pdp1	0.856069	0.0494272
Ggh	1.01573	0.782914
Sos1	0.905749	0.612932
Pxmp2	1.06335	0.399577
Tsc22d1	1.00656	0.951721
RGD1562200	0.929162	0.492021
Hsd17b8	1.05702	0.52627
LOC682988	0.943218	0.62142
Pacsin2	0.921137	0.328459
Wtap	1.06826	0.394947
Polr1c	0.926746	0.211504
Srf	0.788281	0.199805
Pole3	1.03243	0.808084
Coq3	0.937916	0.258167
Npr1	1.06753	0.148149
Icam1	1.0014	0.985986
Nr3c2	0.817648	0.0782773
Grm1	0.866785	0.374596
Lcat	1.02656	0.69198
Ppp3cb	0.810649	0.282172
Akt2	0.817847	0.164213
Ptprj	0.959064	0.487474
Pigm	0.955373	0.262899
Cdk5rap3	1.0063	0.941082
Grb2	1.01401	0.818492
Tfam	0.932162	0.395185
Pitx1	1.31639	0.21409
Atp5g3	1.03229	0.808819
Slc9a5	0.965646	0.676805
Espn	1.01952	0.892409
Smad7	0.888045	0.368102
Grm4	0.871643	0.413757
Mterf	0.977305	0.657044
Rbl2	1.03835	0.4042
Ccnd3	1.05356	0.654098
Ykt6	0.914602	0.135231
Dpp7	0.98518	0.832559
Rab11b	0.96705	0.591427
Ppat	0.946465	0.614755
Steap3	1.12925	0.174602
Rab7l1	0.978213	0.828188
Mat2a	0.917274	0.0855816
Dpysl2	1.10353	0.151646
Rab13	0.994912	0.937936
Sra1	0.982793	0.644818
Tpmt	0.951012	0.465915
Lrp4	1.01431	0.849296
Sfpq	0.89522	0.218463
Pea15a	0.880221	0.0156513
S78556	1.03084	0.354316
Cdk7	0.962824	0.74254
Ddx21	0.946722	0.320224
Uchl3	0.963724	0.561178
Pou2f1	0.943258	0.633045
Ap1g1	0.906502	0.28702
Pola1	0.982125	0.914453
Prkd3	0.955649	0.19326
S63519	1.11026	0.414666
Bbs4	0.711536	0.00404748
Braf	0.93424	0.601379
Rarg	0.854806	0.0673148
ENSRNOT00000034555	0.80515	0.419197
Pelo	0.872724	0.234941
Chmp1a	0.880091	0.253771
Taf6l	0.839913	0.247036
Rbm7	0.91051	0.44799
Gadd45b	0.908283	0.154971
Pcnp	1.00377	0.971485
RGD1306917	1.07088	0.491119
Rras	0.873437	0.00693166
Git2	0.903774	0.0283869
LOC684314	1.07951	0.326194
Wdr45	1.05232	0.657767
RGD1308048	1.00904	0.887627
Znf553	0.976392	0.700055
Rdh14	1.00741	0.809774
Atcay	1.13791	0.257829
Pot1	0.948442	0.712362
Rpa3	#NUM!	0.999625
RGD1565002	0.911207	0.50756
Snapap	0.980893	0.613126
Cmas	0.966129	0.524807
Umps	0.831543	0.230531
RGD1311899	0.887523	0.165966
Txndc1	0.93777	0.524959
Mmp15	1.24571	0.168891
Katnb1	0.699159	0.0590686
Cdc26	0.980341	0.786585
Ipo5	1.01402	0.723747
Sertad2	0.833202	0.00632904
Cdc2l5	0.98745	0.838915
RGD1311805	0.926831	0.440264
Ifngr2	0.922003	0.0886235
Ogn	1.00996	0.892046
Vta1	0.854672	0.273609
Urm1	1.06327	0.302179
Clpp	1.04129	0.644771
Pole3	0.966198	0.398498
Larp7	1.00612	0.931786
Mdm2	0.928961	0.497418
Eraf	0.922638	0.61253
LOC681309	0.97805	0.764521
Fam195b	1.0423	0.438994
LOC686323	0.916754	0.629922
ENSRNOT00000008391	1.05174	0.569556
Snx10	0.911678	0.297991
Snx9	0.856814	0.147261
Hsdl2	0.983957	0.627876
Bpgm	0.898237	0.202479
Glod4	0.947683	0.704637
Znf294	0.995496	0.868752
Actr10	0.898257	0.341258
Riok3	0.968488	0.692237
Slc25a23	1.05863	0.624428
Rnaseh2b	0.964683	0.635633
Pcgf3	0.961885	0.527379
Helz	0.935988	0.48371
Samd8	0.881557	0.394581
Mettl10	0.896678	0.529899
Tomm40	0.915432	0.37068
Ifi35	0.988295	0.826373
Flii	0.865694	0.35867
Smyd2	0.92914	0.34132
Snx13	0.909104	0.189823
Abhd1	0.867136	0.159174
ENSRNOT00000000737	0.973373	0.441376
Rnd2	1.03062	0.763559
Rsrc1	0.983383	0.852243
RGD1307569	0.995869	0.925679
Ddx18	0.937156	0.336649
Nup35	0.958793	0.0842383
Edem2	1.11934	0.0947491
ENSRNOT00000011448	1.09928	0.316233
XR_006087	0.871039	0.198114
Chaf1b	0.986863	0.803795
Chic2	0.915651	0.03844
Lpcat3	0.968674	0.788233
Rg9mtd3	0.866208	0.327338
Taf12	0.980235	0.800081
Med21	0.937526	0.434913
Dtymk	0.976478	0.687532
Rtf1	0.854456	0.173528
ENSRNOT00000010929	0.84617	0.197892
Cryzl1	0.90789	0.185391
Psmg2	0.922539	0.557943
Sptlc2	0.825211	0.134793
Lass5	0.889729	0.485391
Jmjd6	0.838662	0.058716
Hspa14	0.959543	0.148998
Dph5	0.881485	0.205593
Usp20	1.02205	0.784444
Aasdhppt	0.998732	0.986983
Stard3nl	1.01118	0.731517
Ttc33	0.8981	0.386424
Mtx2	0.972848	0.63908
RGD1307603	1.3691	0.209041
Eefsec	0.996813	0.972129
Tfdp2	1.0117	0.838838
St7l	0.966843	0.678256
Skiv2l2	0.897661	0.164113
RGD1561459	0.920646	0.505438
Arcn1	0.866016	0.338985
LOC685144	0.816498	0.277114
RGD1305457	0.895441	0.0958125
Trip4	0.906687	0.223362
RGD1563532	1.02333	0.810186
Tacc2	0.916836	0.355765
Sf3a3	0.908356	0.0995533
Pitrm1	0.859443	0.275201
CF110390	0.97206	0.625405
Agfg1	0.922277	0.443669
Gga2	1.03227	0.300088
Ift57	1.01457	0.829908
RGD1305928	1.05818	0.58773
Ddx51	0.961639	0.642157
Amotl2	0.839875	0.49729
Etfa	0.981884	0.848744
Ppp3r1	0.715079	0.0110693
Nek4	0.961495	0.228583
RGD1563235	0.989955	0.848156
Asb18	1.27089	0.120439
Tmem81	0.925274	0.614605
RGD1311095	0.951849	0.580236
Tnfrsf12a	0.717924	0.0288892
Enpp5	0.949683	0.496112
Nudt14	1.0006	0.990684
Ift52	0.858306	0.267994
Zbtb1	1.09513	0.00564205
Prepl	0.940442	0.464797
Rfx7	0.97014	0.568105
Thrap3	0.951351	0.572517
Tada3l	0.945471	0.626472
Blzf1	0.934604	0.484683
Slbp	0.855524	0.147627
Inadl	0.899963	0.420346
Rasa3	0.794769	0.187658
ENSRNOT00000018440	0.857018	0.202572
Shf	1.03642	0.581324
Riok2	0.900821	0.31924
Cep68	0.974786	0.548002
Bcar3	0.953397	0.220715
Mtp18	0.978159	0.411511
Abhd5	0.730586	0.157603
Sh3d19	0.891767	0.109856
Kirrel	1.02489	0.599116
Prkca	0.923013	0.00357338
Doxl1	1.18834	0.1043
Gzf1	0.54432	0.0795037
Dnajc18	0.955121	0.385981
Lrrc28	0.980407	0.871549
Meis3	0.986273	0.835442
Ptpn13	0.675824	0.0520697
Spred1	0.850303	0.160824
Mgat4b	0.975493	0.78009
Stard4	0.948	0.579642
Lpgat1	0.887024	0.065829
RGD1309870	1.04584	0.660034
Loxl1	0.944481	0.497265
Cinp	0.96787	0.319907
Dhx36	0.830533	0.123897
RGD1559610	0.946885	0.264195
ENSRNOT00000046906	0.815463	0.26643
Rkhd2	0.827252	0.0889106
Dbf4	0.964071	0.37751
ENSRNOT00000061333	0.965941	0.841917
Lmf1	0.983979	0.884403
Lzts2	0.960581	0.703304
Zfand1	1.0164	0.884171
Fbxo22	1.01402	0.870875
Eed	0.952643	0.646184
Suds3	1.02568	0.720516
Rilpl1	0.983887	0.85867
Klhl20	0.987969	0.900567
Stim2	0.729583	0.0200373
MGC72612	0.852544	0.435658
Donson	1.00339	0.978182
Thumpd2	0.942656	0.606175
ENSRNOT00000031925	0.86932	0.48235
Lrrc8b	1.00527	0.91368
Lmbr1	0.877919	0.207907
Plxna3	0.888573	0.431577
Spast	0.969791	0.174212
ENSRNOT00000020170	0.92623	0.183378
Trip12	0.969291	0.52504
Dbr1	0.936374	0.278283
Snai2	0.739717	0.00587998
Rev3l	0.926078	0.223086
Mesdc2	0.998402	0.967864
Atg10	0.864002	0.0646168
Abcb7	0.890063	0.618786
Lrp8	1.06016	0.377185
Tp53inp1	1.03582	0.677952
Tdrd3	0.876337	0.168055
Plekhg3	0.990288	0.923586
Nlrp1	1.0229	0.475595
Pi4k2b	0.884137	0.488712
Rwdd2b	0.950524	0.671095
RGD1309437	0.99139	0.863273
Taok3	1.03366	0.820234
Ulk2	0.982226	0.821371
Ppl	0.843394	0.0899864
ENSRNOT00000023145	0.924022	0.173941
Dnajc7	0.917418	0.140637
Ptcd1	0.950125	0.586104
RGD1306809	0.847019	0.0970286
Rnft1	0.962492	0.790408
Socs4	1.00296	0.927212
M94721	0.923314	0.685352
Naf1	1.02817	0.712363
Lrrc51	0.987131	0.824006
Fbxo5	0.933873	0.564717
RGD1565672	0.967442	0.534483
RGD1566141	0.934274	0.147155
Nsdhl	0.945313	0.247631
Sox6	1.03019	0.506908
Stk4	1.00842	0.728255
Lars	0.882549	0.450105
Adcy9	1.05274	0.438289
Cdc73	0.939302	0.598141
Cyfip1	0.992382	0.818614
Rad54l	1.00528	0.945297
RGD1563239	0.8601	0.304059
LOC682033	0.970201	0.228844
Foxk1	0.829474	0.15052
Lpxn	1.02633	0.728206
Cryz	0.99935	0.989085
Ascc2	0.899964	0.14272
Ssfa2	0.877481	0.0964893
Smpdl3b	0.950076	0.740123
Psip1	0.889345	0.414705
Rad18	0.955084	0.210311
Ttc8	0.916593	0.491869
Diaph1	0.880801	0.390327
RGD735065	1.01047	0.802604
Mrpl44	1.09513	0.384296
Wrb	1.04398	0.628487
Sh3bgrl3	1.10234	0.320026
XR_007870	0.958583	0.715827
Sord	1.01751	0.157781
Nudcd2	0.978852	0.714839
Cnp	1.05483	0.293303
Cuedc2	1.01025	0.865397
Dnttip1	0.964001	0.520063
Ino80e	1.03853	0.444281
Pno1	0.910547	0.0720506
Igf2r	0.931058	0.578646
Cox16	1.04898	0.524558
Chst12	1.31101	0.16497
LOC288913	1.12705	0.0772332
Fbxw17	1.01488	0.797155
Lmod2	1.16782	0.452445
Nr3c1	0.993942	0.791494
Irf3	0.940978	0.579423
Vrk1	0.949412	0.661748
Col18a1	0.927	0.165678
Ung	0.939633	0.378987
Bdh1	1.00941	0.919202
Tnfsf9	0.954468	0.56038
Thoc1	0.891235	0.231938
Fbxo7	1.02445	0.244556
Car5b	1.08163	0.0400462
Brd7	1.00855	0.892124
Dnajc12	0.874687	0.35151
Arhgdia	1.06213	0.476687
ENSRNOT00000028569	0.837236	0.120574
RGD1307749	1.05601	0.439642
Znf598	0.851237	0.226153
Grpel2	0.92821	0.337338
LOC100174910	0.884209	0.188674
Ube2l6	0.931469	0.509779
Upp1	0.907981	0.0313683
Elmo2	0.947359	0.217987
Gle1	0.920779	0.117456
Haus1	1.03352	0.719695
Vars2	1.04178	0.468942
Ebag9	0.828108	0.203168
Gas8	0.937528	0.5656
Casc1	0.945833	0.582818
ENSRNOT00000029634	0.916	0.62699
Isyna1	1.03028	0.719411
Mapkap1	0.942208	0.603755
Cct8	0.994993	0.926675
Gtf2ird1	1.04561	0.504639
Rev1	0.991145	0.890094
Pja2	1.04112	0.183753
RGD1304587	0.955409	0.506648
Hoxa2	0.905309	0.18467
Mrpl1	1.04152	0.703883
E2f3	0.937629	0.481242
Mare	0.890739	0.244746
Bcl7b	0.920111	0.521526
Mobkl1b	0.928843	0.0817159
Leng1	1.03733	0.580125
Atp6ap2	0.956199	0.643392
Nkap	0.899546	0.0660808
Fbxo31	0.965552	0.62648
Atp8b2	0.858484	0.11514
Nars	0.881935	0.0765266
Camsap1	0.87802	0.122246
Znhit6	0.864985	0.237361
Usp40	0.841947	0.235437
Rhobtb1	0.971703	0.607567
Adora2b	0.925085	0.648538
Sharpin	1.1295	0.170666
RGD735140	0.990837	0.915397
Mcl1	0.912883	0.207598
Pomt1	1.01558	0.523843
Ddx24	0.988628	0.829794
Arfgef2	0.90043	0.159498
Fads3	0.930224	0.0570591
RGD1309735	1.02923	0.459248
RGD1309095	0.954786	0.657489
Steap1	0.948981	0.569588
RGD1310597	1.03367	0.656479
Isg15	0.983849	0.796643
RGD1307254	0.92158	0.104726
Vps16	0.898842	0.509943
Snx12	1.03016	0.563057
Acot9	0.953845	0.135502
Bmp2	0.808649	0.0589752
Rkhd1	1.00052	0.996825
Cdv3	0.911391	0.228888
Katnal1	0.960822	0.59871
Fastkd3	0.941884	0.291452
Ubxd6	0.957245	0.507464
ENSRNOT00000067646	0.961528	0.605217
Psph	0.927621	0.259018
Ncbp1	0.893622	0.0504761
NM_001105795	1.00603	0.81795
Rnmt	0.871418	0.082239
Ankrd24	0.962399	0.72037
Dnajc24	0.929565	0.26551
Dis3l2	1.06746	0.201254
Fhl4	0.946971	0.598977
Stard9	0.986944	0.854014
Stx11	0.922252	0.484454
Sav1	0.947893	0.09204
Podnl1	0.96585	0.412277
Cse1l	0.953051	0.294499
Bag1	1.02214	0.640268
Ankrd34a	1.04098	0.662597
Rpp21	0.954674	0.185263
Leo1	0.903769	0.203676
Pcgf1	0.973467	0.496431
Dars2	1.03228	0.652844
Lgi4	0.913783	0.556146
Mogat1	1.00099	0.984565
Orc4l	1.02812	0.62879
Apoa1bp	1.0785	0.0496618
Htra2	0.959726	0.516025
Srp72	0.940682	0.735305
Hsd11b1	0.913641	0.25213
Zmat3	0.961359	0.536256
Cbx5	0.984399	0.860056
Ube2c	1.05767	0.605542
Leng9	1.07628	0.451326
LOC689116	0.990999	0.825426
Casp2	0.986143	0.69436
TC595470	1.00222	0.98528
Nes	1.01346	0.86016
Ifi44	0.997496	0.882268
Zc3h7b	1.02603	0.80977
Lmo4	0.866245	0.12808
[truncated: 7,996 more rows]
