# Supplementary material for: Transcriptional Network Analysis Reveals that AT1 and AT2 Angiotensin II Receptors Are Both Involved in the Regulation of Genes Essential for Glioma Progression
Source: PLoS One. 2014 Nov 3;9(11):e110934. doi: 10.1371/journal.pone.0110934 (PMC4217762; doi:10.1371/journal.pone.0110934)
Supplement: File S3 — Table S14: DE gene's p-value and fold changes for all comparisons at 6 hours interval after Ang II treatment. (XLSX) [file pone.0110934.s003.xlsx]

## Sheet: Ang II vs Control
GeneName	Fold Change (Ang II vs Control)	P-value
ENSRNOT00000044871	0.83602	0.0230466
RGD1307934	0.930105	0.150411
Lars	0.890659	0.541079
Snx19	1.0717	0.276048
Tmem20	0.987831	0.902594
Dnm2	0.90038	0.0951862
Sgcb	0.85635	0.153241
Ppargc1b	0.960829	0.454086
Znf23	0.870771	0.21899
XM_220073	0.832998	0.0337142
TC626544	1.0086	0.927525
Myh9	1.28525	0.178226
Kntc1	1.16005	0.187805
Utp20	1.18452	0.117877
Exoc3	0.957956	0.327511
Ehd4	1.14149	0.298088
XM_224454	0.981668	0.356781
Tjp3	0.936613	0.314508
A_64_P134645	0.855457	0.616228
Uckl1	0.812908	0.00278282
Ril	1.4576	0.0576449
A_64_P048946	0.908134	0.33032
A_64_P044257	0.77049	0.219283
RGD1305110	1.06661	0.616978
Prkca	1.07349	0.133434
RGD1309362	1.08635	0.547669
A_64_P107310	0.740857	0.0204372
Ust	1.01177	0.964138
Dlat	1.21245	0.00963617
Ngf	0.920657	0.087909
Nucb1	1.04872	0.622122
A_64_P140542	0.842201	0.22262
Ipmk	0.963654	0.573449
A_64_P081780	0.780254	0.307855
Crkrs	1.19085	0.0152522
Tmem14c	1.04367	0.0476174
RGD1563049	0.825668	0.117387
Cdk6	1.19182	0.282089
Ctbp1	0.990238	0.656677
LOC685909	1.02226	0.613225
Bmp7	1.16666	0.395909
Slc25a14	1.02979	0.568293
Wfs1	0.895878	0.540477
Ip6k2	1.12802	0.323013
Sipa1l3	1.03371	0.36718
Siah2	1.02932	0.818664
A_64_P079603	1.04492	0.43248
Stxbp1	1.27352	0.0573239
ENSRNOT00000009385	0.86838	0.0373942
LOC687682	1.21532	0.0289467
Yif1	0.78442	0.106137
Scn1b	1.28796	0.231276
Gtf3c3	1.20423	0.212888
Pid1	1.11689	0.215563
RGD1560286	1.00187	0.975297
A_64_P083944	1.05767	0.598471
Arfgef1	1.24626	0.191609
Clspn	1.8731	0.0811004
Rreb1	0.919099	0.33813
Rad9b	0.795654	0.0374205
TC638629	0.895821	0.0165084
RGD1305457	1.14361	0.14952
Hipk3	1.19005	0.0861192
Pla2g4b	0.989549	0.910059
ENSRNOT00000039048	0.905702	0.109041
Zfp111	1.02597	0.500267
ENSRNOT00000039809	0.976365	0.889762
XM_217067	1.16768	0.104433
Mecom	1.11636	0.272575
Alkbh5	1.16245	0.126305
Pfas	1.19605	0.0218499
A_64_P003291	1.06973	0.650425
Ino80c	1.21179	0.195489
Gnai3	1.04901	0.352794
TC596766	0.926792	0.389265
Lrit1	1.21587	0.404789
RGD1309148	0.987079	0.789902
Snrpd1	0.974916	0.704426
Camsap1	1.10702	0.0816189
Sphk1	1.03181	0.657345
Fxyd6	0.843121	0.172554
Bbc3	0.831551	0.126012
Lipa	0.918418	0.488914
Wash2	1.02299	0.757482
A_64_P070693	1.0545	0.380643
ENSRNOT00000009759	1.78022	0.0473417
Urb2	0.980991	0.771717
Tacc1	1.20178	0.0257991
Acsl4	1.00305	0.969824
Znf509	1.01449	0.710409
Smarce1	0.974241	0.722766
Pdik1l	0.965212	0.750916
Gsg1l	0.786561	0.159244
LOC680643	0.96191	0.855942
Spta1	1.09296	0.261582
Sdccag3	1.25019	0.0912751
LOC500956	0.88577	0.090685
Aen	0.942614	0.124506
Gfra2	1.11634	0.734878
RGD1311578	0.987979	0.873367
Ccnd2	0.935542	0.0948701
Tmem48	0.993628	0.970942
Plk2	0.882781	0.349864
Fbxl17	1.29883	0.103884
Soat1	1.0197	0.9029
LOC501046	1.07119	0.53273
ENSRNOT00000047885	0.686656	0.0824426
Pdk1	1.25315	0.237628
Ubr7	1.04143	0.472875
Mina	0.914025	0.58527
A_64_P093767	1.12754	0.325912
Lphn3	1.16817	0.00844559
Golga4	1.08587	0.35218
A_64_P019876	1.05777	0.65691
Copz2	0.954819	0.175686
A_64_P143750	0.999131	0.978516
Cacnb3	0.840881	0.095824
Rfwd3	1.32426	0.00792964
Nolc1	0.956513	0.109189
Atpif1	0.973355	0.700775
Sdccag10	1.19535	0.523565
Tfam	0.967155	0.283653
Mfsd7	0.945721	0.685679
A_64_P022975	1.10623	0.0621846
A_64_P047386	0.934898	0.734647
Gnb5	1.20708	0.0581305
XM_217507	0.977483	0.625959
Asl	0.913825	0.0998108
Cldn12	0.980674	0.763599
RGD1359310	1.08824	0.355337
Thap11	1.11619	0.0354966
Dhx8	1.14737	0.0660348
Mylk3	0.981602	0.64137
Cct8	1.15247	0.0230978
Apbb1	1.17652	0.291619
Zdhhc19	1.03162	0.776841
Copz1	1.01747	0.661342
Pgpep1	0.725762	0.0149526
A_64_P003758	1.06467	0.712523
Ggh	0.884781	0.148081
Rmnd5a	0.786118	0.251509
A_64_P297256	1.20623	0.12426
A_64_P134852	0.744186	0.047522
Nlrp3	1.36409	0.0354241
Ddx3x	1.00487	0.898994
Fignl1	1.49642	0.000151298
Plekha1	0.974052	0.805632
Ndufb4l1	0.960852	0.540209
Tmem63a	0.867974	0.332407
LOC691553	0.98343	0.784262
Dusp16	1.12462	0.260293
Map3k12	0.954404	0.268022
A_64_P026612	0.843793	0.0954606
Zswim1	1.03546	0.661957
Tnks1bp1	0.957496	0.713294
A_64_P098290	1.01753	0.347458
Fstl1	1.06028	0.160089
A_64_P041977	0.827322	0.0848598
A_64_P153689	1.00842	0.977846
LOC691904	0.809757	0.0304788
Clip1	1.26685	0.149996
Ube2d2	1.01671	0.509789
Nptx2	0.776264	0.14287
A_64_P012808	0.924564	0.0682466
XR_009353	1.20364	0.125891
Ssfa2	1.36771	0.256656
Olr545	0.873431	0.0642372
Thap1	1.18483	0.251216
Armc8	1.15054	0.225515
Ltbp1	1.14393	0.395386
RGD1566239	0.913128	0.0908816
Mphosph10	0.931853	0.133872
Myd88	0.943544	0.129841
Capn2	1.32631	0.0133648
Clk2	1.02535	0.448823
LOC690386	0.93829	0.262033
Tceal1	1.04727	0.553672
Rad51	1.33133	0.265603
Rps6ka5	0.904862	0.455996
RGD1560386	1.2459	0.401874
Dap	1.06383	0.402981
RGD1305793	1.10409	0.401814
A_64_P147378	0.757596	0.0633902
Dalrd3	0.857739	0.00896758
Dbr1	1.27157	0.00292777
Tube1	0.991963	0.83015
A_64_P084732	1.15114	0.341243
TC633657	0.841375	0.0693845
Ndufaf4	1.10699	0.223857
LOC689872	0.967596	0.868442
Pex19	0.986068	0.195272
AB086233	0.939765	0.449963
Mrlc2	1.00811	0.829026
RGD1306001	0.782887	0.0567657
Wipi1	1.23345	0.038119
Sass6	1.14984	0.627154
Zfp709	1.30843	0.0359085
Myl9	1.01774	0.736266
Bri3bp	0.897393	0.0431931
Ctnnd1	1.44225	0.0464249
Sdc4	1.33669	0.0250264
Hes6	1.09867	0.542461
Trim42	0.785016	0.24781
ENSRNOT00000027501	1.18027	0.441685
Arrdc1	0.983053	0.811523
Dmbx1	0.700426	0.00406872
Znf593	0.995087	0.849194
RGD1563556	1.09059	0.702076
Bscl2	0.865775	0.00266144
Reep3	0.937809	0.0668434
Vhl	0.932549	0.256553
A_64_P060276	1.00234	0.941915
Zeb1	0.886356	0.465382
Kbtbd11	0.904841	0.192392
Tmem129	1.1746	0.0678648
XM_213990	1.12957	0.0330002
A_64_P073974	0.810766	0.153515
Bhmt2	0.987176	0.938189
Rybp	1.04379	0.258579
ENSRNOT00000004035	0.707891	0.0142275
MGC95208	0.976657	0.580358
A_64_P004274	0.582819	0.180753
Wdr45l	1.1227	0.301756
Rragd	0.995506	0.951286
Atp10a	1.12565	0.140836
Zfp202	0.770113	0.127862
Fgfr1op2	1.0668	0.156015
RGD1562342	1.12969	0.547613
Hs3st5	0.762233	0.516331
Zbtb43	0.973408	0.72623
A_64_P138228	1.03391	0.365713
A_64_P045598	1.11469	0.48439
Duoxa1	0.926941	0.250248
Abra	0.70419	0.000852848
TC586235	0.946414	0.137679
Gcs1	0.917701	0.184947
Stat5a	1.06994	0.429305
Dnajc21	0.936416	0.635198
ENSRNOT00000048453	1.14077	0.0811779
Ttc37	1.32457	0.148997
Rfc2	1.23492	0.244632
A_64_P046499	1.04526	0.765603
Ccpg1	0.830322	0.14655
A_64_P019653	1.30498	0.131286
Ctgf	0.874101	0.299808
Tulp3	0.902006	0.00964472
Gpn2	1.13949	0.046423
Hamp	0.800063	0.0398373
LOC257650	0.882811	0.101746
RGD1306520	0.863056	0.0606315
AABR03128500	0.874259	0.334535
Esco1	0.862727	0.0962504
Tcf25	1.00394	0.9498
Sar1a	0.874806	0.00595665
Stk40	1.04903	0.379888
Lrrc14	0.949924	0.214933
Cldn9	0.83135	0.00990451
Nek7	1.04091	0.751087
Ttyh3	1.28308	0.301708
ENSRNOT00000010089	1.45082	0.374769
Nkiras2	1.07642	0.339474
TC605299	0.88697	0.080026
ENSRNOT00000026286	0.906295	0.160874
Gemin8	1.01134	0.871585
Mrpl17	0.864968	0.184265
A_64_P039964	0.923287	0.364964
A_64_P000762	1.04323	0.833385
Bcs1l	1.01817	0.821257
A_64_P042756	1.21229	0.0803966
Sfxn4	1.03745	0.549698
Bend6	1.21301	0.100573
A_64_P100432	1.1657	0.456956
A_64_P150196	1.19092	0.362831
CO404386	1.11198	0.166465
Trim35	0.938411	0.571983
Hn1	1.14203	0.239312
Plcd3	0.89855	0.22881
Larp6	1.16896	0.00217129
Erbb2	1.06956	0.416884
Tyro3	0.962508	0.561873
Chmp1a	1.04845	0.535375
Nup93	1.12539	0.136772
Tiprl	1.01501	0.905768
Plxnb1	1.04173	0.550707
Pdpn	1.37701	0.119098
LOC100363129	1.23753	0.155258
Wnk4	0.983075	0.893058
Arhgap17	1.22584	0.0358313
RGD1562406	0.752785	0.020508
Zfp426	1.01909	0.831187
A_64_P086167	0.946696	0.671788
Rbpj	1.13617	0.402925
Parp6	0.95163	0.421295
Phtf1	0.939303	0.104273
A_64_P081005	1.14263	0.206524
RGD1563034	0.884057	0.397524
Ftsjd1	1.04708	0.634209
Pias1	1.3267	0.0100094
Ahr	1.01113	0.906531
Gadd45a	0.755457	0.244905
Snrnp25	0.911028	0.038544
Nek2	1.2849	0.0227622
Mtmr10	1.32129	0.0297951
RGD1311863	0.979108	0.742232
Ado	1.01863	0.805217
Smarcd2	1.19944	0.0591243
Nlrp1	0.908922	0.513842
Tmem218	0.931484	0.0547033
ENSRNOT00000000433	0.954652	0.336726
Trim39	0.885973	0.0731474
Clec2d	1.12085	0.0227799
Accn1	1.26726	0.031092
Btg2	1.19022	0.139346
TC593578	1.23432	0.2788
Klhl35	0.790256	0.0557072
Olig1	0.837165	0.0260955
Mast4	1.08422	0.320986
Eif4a1	1.33151	0.017179
A_64_P144762	0.886061	0.273185
Rdh14	1.06143	0.559692
Zswim4	1.41604	0.0420822
Phyhd1	0.946439	0.0640215
Cyb561d2	0.923671	0.227384
LOC498145	1.30305	0.109177
Mlx	0.934615	0.151814
XR_008376	0.846588	0.0618375
Bub1	1.06445	0.100051
Skp2	1.18061	0.000444673
Utp15	1.13224	0.501144
A_64_P041089	0.818222	0.240377
Znf282	0.991535	0.83884
Mapkapk2	1.05023	0.315526
Cnst	0.919886	0.553477
Rbm14	1.26449	0.0440528
ENSRNOT00000026371	1.00702	0.786065
RGD1560909	1.09736	0.0612611
XM_576718	0.98586	0.73997
Ttll7	0.991837	0.931293
Lrrc56	0.930293	0.35739
ENSRNOT00000032326	1.00963	0.948295
Pik3ca	0.96087	0.412301
Hsd17b1	0.928619	0.327722
Irs1	1.06385	0.547793
MGC93975	1.07998	0.364344
Adck2	0.807453	0.123283
TC597142	1.10107	0.369225
Cobll1	1.09647	0.103471
Sox4	0.995429	0.948191
Tmem32	1.24906	0.0752658
Foxk2	0.880069	0.373534
A_64_P061735	0.856191	0.0483967
Hspb2	0.870761	0.0796359
Olr575	0.931907	0.691028
BX883046	1.01949	0.791755
Ranbp1	1.11056	0.0592659
Nfs1	1.07401	0.120013
Fam91a1	1.35258	0.071191
Rbm9	0.948873	0.544244
Rnf10	0.909022	0.30375
Ndrg2	0.950198	0.485185
Ltbr	0.971575	0.660351
A_64_P038099	1.05451	0.570318
Entpd5	0.879882	0.217627
Rbmx	0.893771	0.221347
LOC686264	0.974034	0.815112
Ndufs7	0.989621	0.864872
RGD1307071	1.04518	0.473337
TC632096	1.40544	0.0249815
Ppil2	0.981571	0.569643
XM_001058413	1.12169	0.406938
RGD1565784	0.928649	0.0273549
Slc39a1	0.964659	0.655208
Msn	1.36836	0.112904
LOC299282	0.912003	0.369314
ENSRNOT00000028188	1.18872	0.160745
Rpl7l1	1.05395	0.176465
Ccdc60	1.03817	0.788457
E2f3	1.13234	0.0949972
Mrps25	1.11043	0.0920659
Cdt1	1.41774	0.195545
Abi1	1.1892	0.175293
AY724520	0.904693	0.212911
Rexo4	1.01822	0.798186
Cd3eap	0.898675	0.00634633
Fiz1	1.16559	0.316461
A_44_P508992	1.13256	0.369552
BF555514	1.50045	0.0468711
A_64_P096046	1.16749	0.0268771
A_64_P083883	0.876854	0.511178
TC591339	1.15385	0.128225
XM_235086	1.10894	0.100365
Tgds	0.967419	0.54899
Nfu1	0.869678	0.509214
Bxdc5	1.24138	0.16588
Rnf166	0.890132	0.11132
RGD1310348	0.997672	0.971329
Nip7	0.891854	0.105174
Tssc4	0.941982	0.0386737
A_64_P035996	0.904305	0.403522
Phldb3	1.10154	0.174729
ENSRNOT00000040629	0.930508	0.340506
Sec16b	0.848122	0.084265
Sppl2b	0.952627	0.454418
Tomm22	0.962854	0.231987
Ddx19b	0.914009	0.0681821
Ppp3ca	1.15827	0.0998062
Csnk1e	1.09167	0.154134
Cyba	0.944606	0.717111
Cd44	1.03668	0.657108
A_64_P139604	1.31855	0.131869
Plekhg1	1.04351	0.785921
Ppp1r3d	1.11569	0.338755
Bcar1	1.0144	0.858005
Magi3	1.02916	0.570505
A_64_P153518	0.896105	0.157431
Afap1l1	0.93623	0.0480336
Arhgap10	1.19805	0.3471
Mitf	0.83329	0.165391
A_64_P138919	1.01557	0.877762
Dnase1l1	0.967837	0.53744
ENSRNOT00000059231	1.07682	0.489819
Ramp2	0.972327	0.677406
Nptxr	1.26819	0.0337261
Fancf	1.03377	0.480676
A_64_P003514	0.908872	0.140691
Apom	0.86421	0.119288
Jkamp	0.979886	0.751462
Tst	1.05601	0.470866
Lrp12	1.53808	0.275418
Efhd1	1.30082	0.00504256
LOC681292	0.986988	0.88168
Cdig2	0.826635	0.0438708
Alg3	0.827074	0.0869145
Cdc2l6	1.012	0.827236
Dclre1a	0.982517	0.574731
Csnk1d	0.910808	0.0530478
Tmem57	0.833711	0.0587135
Cbara1	0.961059	0.531817
Trmt11	1.10634	0.426135
Taf15	0.863077	0.00712959
Hbs1l	0.975648	0.846509
A_64_P117663	0.794096	0.0474948
RGD1560341	1.07336	0.186389
Srm	0.854368	0.303146
Ric8a	0.899927	0.0134489
Slc12a2	0.886573	0.268742
Raver1	1.1391	0.0648131
LOC688869	0.951272	0.518507
A_64_P033678	0.907164	0.0399585
Ndor1	0.92979	0.425471
Vamp4	0.847558	0.0259278
Olr1593	0.923439	0.536011
Cnksr3	1.18559	0.0813164
Lrrc43	0.910647	0.440243
Pfas	1.15869	0.158617
Sgk196	1.06679	0.210387
Snapap	0.88959	0.0897547
Dtx2	0.954339	0.569616
Gsk3a	1.13772	0.104221
Dock8	1.12156	0.0680039
Dpep2	0.974722	0.742292
R3hdm2	1.09311	0.515465
RGD1562890	0.81741	0.230506
Ufsp2	0.888677	0.0392756
Ccdc6	1.73216	0.0357162
RGD1565257	1.07339	0.118233
A_64_P112406	0.828475	0.190293
LOC499602	0.976118	0.810699
Rhbdd2	1.06147	0.444016
Scand1	0.967049	0.60736
Cct6a	1.26531	0.0133035
Picalm	1.25827	0.516098
Ndufb2	0.971087	0.538994
Pea15a	1.19595	0.0405982
Fam35a	0.92776	0.270844
Ulk1	0.862768	0.0581982
Csnk1d	1.09385	0.169039
Gucy1b3	1.28267	0.114822
Rtn4	1.28484	0.0305174
Dnal1	1.00557	0.913887
Yaf2	1.18185	0.00360849
Pyroxd2	0.712499	0.0264045
RGD1310159	0.788587	0.049025
Riok3	0.687447	0.188125
ENSRNOT00000013315	1.24705	0.155299
Farsb	0.784333	0.102702
ENSRNOT00000040164	0.957809	0.328203
BC158842	1.21874	0.0754931
Gpr68	0.907794	0.26944
Chchd10	0.863091	0.271009
Birc3	1.03283	0.767748
Tmeff2	0.773285	0.0446122
Rabepk	1.01861	0.737659
A_64_P039372	0.879745	0.620362
Slc24a5	0.739232	0.229405
Asb13	0.974555	0.729141
Gabpb1l	1.12185	0.159926
Prickle1	1.32298	0.247652
Blm	1.28951	0.121334
Pdlim7	1.08061	0.313302
BC059164	1.04385	0.416957
ENSRNOT00000030952	1.19738	0.0200513
Sec31b	0.840244	0.380288
Ikbke	0.894152	0.314629
Eif4e	1.24117	0.0486052
Heatr5a	1.03335	0.241528
A_64_P108963	1.13185	0.023337
RGD1307648	0.964029	0.526586
XR_005850	1.16477	0.482166
XM_234486	0.997467	0.926437
Fam122b	1.25598	0.0752317
Eif5	1.061	0.427971
Fcer1g	0.989165	0.910153
Paics	0.961096	0.163931
RGD1308874	1.18368	0.456973
Snn	1.14835	0.470848
Uxs1	1.34374	0.0575757
XM_228468	1.10491	0.219955
Stam	0.99759	0.974161
Scx	1.07382	0.705759
Psen2	0.855588	0.139202
A_44_P109907	1.0493	0.674892
A_64_P075357	0.772842	0.258157
ENSRNOT00000063899	0.873635	0.337575
Chaf1a	1.4314	0.134095
Smarcd3	1.16567	0.293823
Wipi2	1.02178	0.323134
C1galt1	1.08208	0.292378
Bhlhe40	1.26313	0.109127
Actr10	1.08734	0.354244
Aig1	0.978026	0.774044
Kcnh1	0.957007	0.376778
Nr1d2	1.20266	0.0569242
Pak1	1.07505	0.329687
Cdk7	1.04729	0.257086
Arnt	1.00817	0.958053
Chkb	0.960508	0.404825
A_64_P039672	0.908834	0.34214
Tra2a	0.959652	0.167579
Hps1	1.13461	0.47894
Cbx4	0.827521	0.0351899
ENSRNOT00000019225	1.15847	0.195093
Homer1	0.975835	0.674647
Acvr2b	0.824374	0.000790569
RGD1309808	0.984885	0.435626
Chsy1	1.45772	0.0142359
LOC100365115	1.00022	0.997808
Jrkl	1.44288	0.0352295
Lats2	0.876827	0.201227
Slc19a2	0.815108	0.47163
RGD1564719	1.08459	0.269782
Il1rl1	1.22823	0.195633
Zbtb45	1.06045	0.387685
Kdelr3	1.00574	0.94342
Hcr	1.07921	0.550586
Il11	0.978856	0.906676
Glod4	1.03403	0.633952
XR_007887	1.0564	0.164034
Asap1	1.10014	0.425769
A_64_P091799	1.13047	0.281255
Agpat9	1.16847	0.336227
Higd1a	0.994562	0.877761
Fbxl6	0.866993	0.0767152
Metrnl	0.895517	0.384041
Spc25	1.22275	0.233901
Ppap2a	0.955029	0.14398
Wrb	1.04067	0.521715
Glis2	1.0309	0.467684
Ltbp2	0.849094	0.0424267
Mdk	0.710413	0.0506631
Col2a1	0.991395	0.924283
TC616454	0.912274	0.516016
Urod	0.893856	0.0195772
Mettl7a	1.1995	0.153107
Afg3l1	1.03875	0.47291
Trim47	1.31046	0.300914
Purb	1.1344	0.347436
Bbs12	1.30741	0.141572
RGD1309730	0.863094	0.0280003
BC088301	0.882574	0.501831
A_64_P161788	1.01796	0.624749
Ssx2ip	1.14643	0.0855958
ENSRNOT00000025531	0.870488	0.399933
Ccnb1	1.18286	0.0342194
A_64_P128725	0.783645	0.340885
A_64_P028773	1.22527	0.185409
DV724970	1.18424	0.0942955
LOC689740	1.03997	0.769176
LOC680555	0.846665	0.00450771
Lrrc8c	1.02334	0.81237
ENSRNOT00000056262	0.832297	0.0750775
TC624062	1.03833	0.841973
Ptpn3	1.40957	0.0238862
TC600705	0.964271	0.551681
Eif1ad	0.930524	0.42515
Mmrn2	0.636019	0.1193
Hbegf	1.36758	0.130868
Pik3ip1	0.991734	0.965344
A_64_P001592	1.0673	0.351503
Trim47	1.22358	0.390436
Grinl1a	0.952567	0.195552
Rimbp2	1.0589	0.386753
A_64_P095151	1.19954	0.0610952
Dclk2	0.906133	0.103823
A_64_P084563	0.967583	0.820367
Hspa8	1.39619	0.0552924
ENSRNOT00000001326	1.15101	0.191555
Crnkl1	0.962548	0.468892
Psme4	1.22411	0.282979
Yipf6	0.965539	0.794522
Rnf2	1.19043	0.0223717
RGD1564391	0.751963	0.0537269
Slc35b4	0.94931	0.454395
ENSRNOT00000006406	0.972488	0.524084
Galc	0.795971	0.20127
Gatm	1.30926	0.155823
Tmem203	0.985402	0.520469
Plxdc2	0.816319	0.0311758
Wdr32	0.952313	0.610351
Arl6ip1	0.947851	0.155401
Cdk5rap3	0.766789	0.0552642
Scpep1	0.998022	0.964618
Ung	1.16222	0.108494
Npepps	1.05645	0.0986682
XR_007575	0.804832	0.610116
XM_229109	1.12796	0.457222
Eif4ebp1	0.830915	0.101982
Vezt	1.0339	0.592513
Golga2	0.974059	0.53038
Sh3bp5	1.16833	0.344919
Fus	1.20758	0.370358
Osbpl3	1.40841	0.151264
Dlst	1.02033	0.348371
ENSRNOT00000026688	0.83993	0.0153061
LOC685685	0.951248	0.349172
Smpdl3b	0.923331	0.556593
Otud1	1.1681	0.342617
Yeats2	1.00709	0.972508
Stard4	1.19683	0.334868
LOC361985	0.861837	0.0967523
XM_214910	1.04064	0.872956
Specc1l	1.00141	0.978158
A_64_P041531	1.0175	0.703757
Mak10	1.0369	0.545259
A_64_P051627	1.41238	0.0466099
A_64_P090354	1.20325	0.385849
Sumo2	1.01177	0.645688
Cat	1.35471	0.195487
Ddah1	0.892823	0.443376
RGD1562101	1.1051	0.44751
Timm10	0.955434	0.189502
H13	0.94254	0.560393
Psmg4	0.900388	0.108163
TC596892	0.890153	0.0968972
Eif2b2	0.911651	0.00531313
Aldoal1	1.1011	0.18386
LOC690138	0.814798	0.0167591
Ctdspl	1.46914	0.00582118
Tpst1	1.02038	0.722477
Mthfd2	0.786368	0.197678
Tcp11l1	1.0861	0.381232
RGD1563135	1.02307	0.558309
Pcsk4	0.853231	0.0425342
Ttc27	1.07334	0.0875218
Klk11	0.658906	0.0125449
Cd47	0.943495	0.593176
Hsd17b7	1.25172	0.297486
Wwp2	1.02691	0.672547
Tmed3	0.901007	0.481965
Depdc6	0.976961	0.725769
Cdc6	1.43533	0.125658
A_64_P150376	0.886492	0.241664
TC625381	1.43912	0.011944
Tm9sf3	0.903161	0.300559
Rnf145	1.16773	0.270128
Ifi44	1.06595	0.236982
Znf521	1.22757	0.297859
C1qtnf6	0.993115	0.934534
ENSRNOT00000060583	0.779594	0.00238417
Stx8	0.910258	0.105698
Agap3	1.10569	0.32534
Xrn2	0.925441	0.20698
Crot	0.931618	0.183414
Uhrf1bp1l	1.02496	0.0928072
Loxl2	0.914294	0.306256
Pole	1.54939	0.0409946
A_64_P004864	1.05752	0.130249
Cdc37l1	0.962913	0.59729
Fam111a	1.01084	0.949874
Car11	0.737054	0.00549375
A_64_P037396	0.87612	0.017623
Nes	1.03017	0.746045
Tmem8	1.24661	0.036892
Srp54a	1.14429	0.219663
Dpagt1	0.906492	0.250477
Gart	1.13001	0.0352636
Nfatc4	0.915201	0.336119
Pcnx	1.13031	0.0710351
Apol9a	1.22431	0.350457
Pias3	0.905576	0.123735
LOC681384	1.17466	0.201415
A_64_P127031	0.846023	0.0442342
Glt8d1	0.968403	0.700213
ENSRNOT00000015587	1.52772	0.00522327
Trub2	0.87908	0.00418348
Fbxo30	0.920654	0.571439
Hps1	1.08869	0.693907
Slc25a13	1.22553	0.0706405
Traf3	0.998963	0.990767
EV766395	1.26296	0.0473318
A_64_P146350	0.975285	0.851233
A_64_P151899	0.866293	0.590365
LOC494499	1.0522	0.654967
A_64_P102776	0.908459	0.557644
ENSRNOT00000043161	1.03466	0.103783
A_64_P085331	1.08773	0.0281348
Ccl27	1.0166	0.84237
Nfkbia	1.14099	0.0638985
Ly9	0.821276	0.074333
Dynll1	1.19487	0.142724
Mospd3	0.981319	0.668424
A_64_P082984	1.11936	0.175501
Dcakd	0.893314	0.0543731
Pex14	1.01968	0.800184
Sh2b3	1.06955	0.492082
A_64_P078924	0.935436	0.394003
Zdhhc21	0.96601	0.471405
Slc26a6	0.687786	0.0330768
A_64_P128720	0.885058	0.0524312
Ptpn13	1.17987	0.0978434
Tcfap4	1.00042	0.996321
Ccndbp1	0.96996	0.485912
Arhgap11a	1.15863	0.135727
Rgs19	1.04007	0.717655
Nutf2	0.974717	0.507833
Sharpin	1.00833	0.866922
Syde1	0.896449	0.102565
Rgs2	1.37217	0.135598
LOC691551	1.12564	0.654147
ENSRNOT00000056867	1.10039	0.0443888
A_64_P053398	0.96181	0.819529
A_64_P072282	1.11924	0.439766
LOC684314	0.785048	0.0894651
Stk19	0.917228	0.221142
RGD1308541	1.25109	0.0613082
ENSRNOT00000043260	0.745914	0.30268
Cirh1a	1.06936	0.319516
RGD1560666	1.10293	0.315341
ENSRNOT00000040366	0.876126	0.0642269
ENSRNOT00000018440	1.23333	0.233187
Mfn2	1.10001	0.00658037
A_44_P806297	1.16537	0.108048
Slc7a1	0.792599	0.199584
ENSRNOT00000041132	0.905191	0.321932
Cflar	0.680309	0.0586697
Mcm4	1.48185	0.00278461
ENSRNOT00000045189	1.12214	0.20449
Ddx56	1.00826	0.922086
Tbx18	1.10683	0.132769
Fam133b	0.936051	0.253191
Tle2	0.942363	0.394127
Eif3s6ip	1.03371	0.171228
ENSRNOT00000060251	1.01338	0.925251
Trim46	0.995802	0.903078
Pldn	1.00171	0.97888
A_64_P018227	0.946344	0.205782
Ddx18	1.10582	0.39882
Tesk1	0.935106	0.467903
Cenpv	1.11203	0.138271
Ndrg1	1.22031	0.0671387
Snip1	0.996517	0.845451
Rab8a	1.08104	0.361325
TC635171	1.2832	0.217065
Zfp445	1.09905	0.565787
Visa	1.0222	0.777107
Pgf	0.957716	0.556429
Daam1	1.03631	0.490518
Mcoln1	0.879114	0.260251
Krtap1-3	0.873916	0.0325886
Ppp6c	1.07825	0.105213
TC609589	1.0366	0.480473
Sp110	1.08855	0.429524
Thrsp	0.638282	0.185019
ENSRNOT00000054861	1.25474	0.12523
Fbxo34	1.12137	0.383752
RGD1309621	1.07003	0.701839
Bdnf	0.931899	0.60093
ENSRNOT00000038253	0.862968	0.335222
A_64_P160586	1.10812	0.518501
Stxbp3	1.04163	0.0741649
Ankrd39	1.03468	0.460266
Letmd1	0.807924	0.0287141
Sh3gl1	1.48928	0.0846798
Sptlc2	1.05001	0.674572
Rrs1	0.939719	0.326528
Morc4	1.7526	0.00329575
Atf1	1.09613	0.430282
Lce1l	0.867488	0.415437
Ccdc102a	1.01602	0.8532
Nup98	0.928263	0.463255
RGD1307603	0.811692	0.281451
Ccdc99	1.17738	0.205951
Rogdi	1.04062	0.296945
A_64_P030976	0.59809	0.173556
Slc25a23	1.00994	0.9141
Kifap3	1.07903	0.488383
Atxn2l	0.954796	0.496229
LOC497940	1.11287	0.233313
Kctd13	1.09617	0.202107
RGD1565289	1.00451	0.805267
XM_229478	0.826068	0.397183
A_64_P079483	1.00499	0.900709
A_64_P010902	1.03891	0.171362
Serpine1	0.961254	0.399759
Fam118a	1.13962	0.126008
Rpl36al	0.92801	0.118406
LOC691729	0.919295	0.0132959
Ccdc28b	0.958038	0.800532
Tcf12	1.03604	0.405495
Znf467	0.980745	0.843922
ENSRNOT00000029976	0.963346	0.871246
RGD1559892	0.896547	0.0710225
A_64_P058192	1.22934	0.0831757
LOC683512	1.30147	0.219845
XM_221003	0.844197	0.0483094
Pc	1.01802	0.729775
Snrpd1	1.08578	0.0494255
Mfap4	0.842681	0.0377944
RGD1561671	0.94047	0.6259
ENSRNOT00000030033	1.01201	0.768298
EV768969	1.09032	0.556241
Rnasek	0.964844	0.359846
ENSRNOT00000046960	1.03944	0.704158
Cd63	1.04329	0.551593
ENSRNOT00000007347	1.16532	0.170354
Prdm4	1.05862	0.392625
Olr1l	0.904019	0.0647761
Bmp1	0.92251	0.141159
ENSRNOT00000058560	1.24397	0.252112
Flii	1.09911	0.230605
Mst4	1.39935	0.00344307
LOC691700	0.848612	0.152092
Arf2	1.31055	0.0140192
Map2k3	1.00717	0.949811
F2rl2	0.831036	0.277141
Ano10	0.823899	0.0711161
Phf1	0.932983	0.266346
Max	0.941325	0.18529
Emr4	0.999264	0.996606
Acd	1.06865	0.18194
LOC690415	1.01318	0.892052
Tmem106c	1.15235	0.0520546
LOC689519	1.25434	0.162619
ENSRNOT00000042729	1.03992	0.884811
Nap1l1	0.969044	0.797109
Lats2	1.18875	0.378674
Bid	1.25122	0.054652
A_64_P019245	1.10002	0.203929
Abhd5	1.17369	0.0814474
Psma5	1.0301	0.113975
Cpsf2	1.09276	0.541647
Slfnl1	0.915	0.340926
Lmtk2	0.983451	0.708863
TC603109	0.844709	0.0450507
Tgm1	1.1163	0.569393
Slurp1	0.901351	0.0131424
Itga10	0.905593	0.151623
Atp2b1	0.894801	0.302735
Rufy1	1.28051	0.0808082
Dhrs1	1.05538	0.683156
A_64_P001937	0.827984	0.139776
Taf11	1.01825	0.551534
Kcnh2	1.1754	0.277882
Lias	0.889743	0.0186015
RGD1306583	0.996341	0.902767
RGD1311906	1.06062	0.608586
RGD1311892	1.20168	0.144839
Zfand3	0.980252	0.556794
XR_009593	0.920832	0.481473
LOC498201	0.94969	0.0816581
Scmh1	1.04068	0.276864
LOC689574	1.06403	0.507357
RGD1309926	1.3819	0.0368153
XM_235476	1.00859	0.932919
Mllt11	0.902785	0.0526412
Stard13	1.02717	0.701077
Gar1	0.88429	0.0818274
A_64_P046947	0.880943	0.456539
L2hgdh	1.08109	0.170523
Phldb2	0.992258	0.870761
Phyh	1.21949	0.0732213
Vamp1	0.789864	0.0407439
Rbm6	1.00195	0.922373
ENSRNOT00000002064	1.06255	0.313639
Tmem184a	0.847155	0.1058
Dnajc14	0.939658	0.174612
Rgnef	1.01673	0.671796
Dusp6	1.29606	0.113488
Arfgef2	0.884814	0.0794209
Depdc1b	1.25392	0.00952665
Mcpt9	1.09812	0.260161
Cab39l	0.979414	0.598816
Znf294	1.38745	0.00530129
A_64_P163776	1.10219	0.628549
Slc7a5	0.793442	0.613898
LOC497848	0.889732	0.0235227
Tbc1d17	1.07376	0.333235
Ssbp3	1.11028	0.109122
LOC293589	0.931913	0.00908178
CO388903	1.00355	0.965095
A_64_P072352	0.939499	0.163749
Flot2	1.03444	0.620254
Abtb1	0.889779	0.0669654
Tyrobp	0.855912	0.00376491
Slc35e3	0.977454	0.585604
A_44_P713490	1.14503	0.00811294
Eno2	0.862018	0.186333
Pigm	1.14138	0.359373
A_64_P043936	0.823597	0.160412
Rnf144b	0.884938	0.171782
Spr	1.20276	0.215386
Stat5b	1.27263	0.250814
Fam198b	1.13474	0.0773099
LOC691572	0.981893	0.686725
XR_008872	1.05226	0.775138
Kdm6b	0.890974	0.122786
A_64_P049146	1.04818	0.656206
Rapgef2	0.978472	0.725355
Krtap21-2	0.923976	0.235047
Cad	1.07671	0.459173
BG673348	0.990785	0.897041
Olr233	1.17571	0.623558
A_64_P054009	0.870678	0.0537564
Agps	0.94309	0.585769
Fam168a	1.0873	0.227148
Elovl5	1.16701	0.334367
Sec31a	0.821341	0.157233
Bag2	1.07213	0.468572
Dis3	1.11507	0.0757147
ENSRNOT00000021320	1.31984	0.0482135
Ttc7b	1.2029	0.0982535
Cdc25a	1.08896	0.191287
Casc1	1.03993	0.608979
Hyal2	0.998588	0.981216
Anks3	0.808114	0.0257092
Hmga2	1.17127	0.308232
Kctd6	1.02623	0.757858
Rab6b	0.969781	0.44347
LOC680964	1.19376	0.0672949
Acss2	1.11967	0.29206
ENSRNOT00000012588	1.05397	0.298519
Ring1	0.952914	0.601257
Slc25a13	1.21239	0.0274807
A_64_P120322	1.75403	0.167038
Fam110a	0.966484	0.682175
Solh	0.918519	0.0820851
Nme3	1.00527	0.933222
Tbc1d1	1.53945	0.0234113
Zhx3	1.2068	0.269288
Pqlc1	0.923358	0.226866
A_64_P063588	1.21156	0.213185
TC603663	0.892599	0.279796
Rpe	1.16116	0.381435
Tspyl1	0.928585	0.0543256
Bag4	1.00167	0.982551
Plcxd2	0.698428	0.220368
ENSRNOT00000013417	0.829984	0.4537
Gja7	1.16336	0.043021
Ifi30	0.912878	0.104815
Vcl	1.24566	0.0169863
ENSRNOT00000041436	0.887265	0.697069
Kif5b	1.01463	0.876112
Gpt	0.914958	0.137134
Rbbp5	1.13344	0.294403
LOC498972	1.65226	0.0202115
Tmem43	0.804397	0.172305
Camk2d	1.05347	0.448799
A_64_P024890	1.0534	0.430138
Mdfic	0.782548	0.230683
A_64_P087233	0.910631	0.150613
Zbtb26	0.965564	0.744754
Ei24	1.29964	0.0038318
LOC690217	0.900218	0.507313
Scx	1.10637	0.382171
Rtn4ip1	1.06928	0.319063
RGD735112	1.07261	0.556341
RGD1309102	1.09476	0.377523
A_64_P015163	2.22071	0.139152
Rps6kb2	0.894208	0.0566474
Ppapdc3	0.92176	0.402667
A_64_P079058	1.41474	0.0142928
RGD1310507	0.693054	0.0845502
Trim2	1.36156	0.0365534
Fam82a2	1.20983	0.175893
Rnf111	0.912937	0.0918763
Igf1r	1.14339	0.190893
Rtkn	0.638472	0.226108
Heatr1	0.954485	0.697778
Olr143	0.995001	0.9912
Mterfd1	0.973345	0.639606
TC615878	1.07531	0.322894
LOC687713	0.878554	0.196983
A_64_P104695	1.3171	0.0835253
R3hdml	0.947974	0.360576
Kat2a	1.33544	0.169472
Rras2	0.937391	0.333647
Minpp1	0.896956	0.362749
RGD1310507	0.722705	0.128938
Fzd1	1.04958	0.0687117
Rnf126	1.07554	0.423244
Epha2	1.02678	0.674892
Galt	0.954498	0.196393
Foxk2	0.927054	0.469842
A_64_P166128	0.948368	0.270846
Slc44a1	1.17448	0.13236
Akr1cl2	0.881074	0.0381052
Hip1	1.09219	0.281904
Ptpmt1	0.934355	0.179182
RGD1359600	1.08732	0.491171
A_64_P136597	0.868791	0.543117
Prkaa1	0.996349	0.966807
LOC689116	1.09556	0.0936459
NM_001105930	0.949873	0.416785
Ano4	1.52949	0.142642
Esyt1	1.0426	0.812836
C1d	1.08349	0.231778
MGC94192	0.856648	0.0911542
ENSRNOT00000021857	1.18017	0.182663
Polr1e	1.13477	0.122633
Nolc1	1.08136	0.421422
Vps18	1.01344	0.802177
Sdr39u1	1.17326	0.172503
Rest	0.953878	0.790499
Aurkc	0.873653	0.0641612
Drap1	1.04636	0.456732
Hmgb3	1.11374	0.255983
Pnpt1	1.13764	0.0669986
Siva1	1.08466	0.138661
Cox11	1.2236	0.296501
Gorasp1	0.784753	0.0107136
Kif20a	1.06784	0.351957
Ccny	1.20464	0.0848553
Spock2	0.939561	0.539833
Usp18	1.28234	0.12359
A_64_P036634	0.623424	0.0828236
Tenc1	0.960517	0.382826
Cpt1b	0.797333	0.100652
Zdhhc14	0.905964	0.0813661
Snx33	1.00204	0.984534
XM_340932	0.798351	0.16874
A_64_P157285	1.12614	0.475356
Rprd1a	0.975515	0.640794
Ccdc97	1.21157	0.0826662
RGD1562977	0.792828	0.331549
Olr1509	0.913389	0.20158
Ube2q1	1.13929	0.0348666
Sncb	0.740695	0.0576787
Smarcal1	1.07488	0.327217
Bmx	0.98601	0.865207
Ajap1	1.24169	0.341498
A_64_P140275	1.23762	0.152377
A_64_P003761	0.829378	0.219375
Polr2e	0.995568	0.95457
Mtmr10	1.22613	0.0127975
Tcta	0.893757	0.183239
Slmap	1.4624	0.00238438
Tasp1	0.854409	0.0704728
XM_230709	0.965033	0.482768
Cyp26b1	0.732214	0.172583
Vpreb2	0.98249	0.95525
TC591623	1.22228	0.00132191
RGD1563574	0.746146	0.0265999
ENSRNOT00000018460	1.37401	0.033159
Eif3a	0.930795	0.367564
A_64_P108652	0.960992	0.709628
A_64_P140298	1.05825	0.232066
Polr3g	1.14303	0.338616
Rtn4rl1	0.924704	0.809489
Mmp10	1.05116	0.652673
Synj2	1.08202	0.408421
Vps45	1.16391	0.0694785
XR_007312	1.0991	0.265045
LOC691141	0.89775	0.466825
A_64_P026771	0.927643	0.715062
RGD1564300	0.918611	0.141412
Fnbp1l	1.0608	0.689694
RGD1304953	1.00566	0.949822
A_64_P005802	0.950738	0.537242
Znf524	0.875677	0.0409096
A_64_P120539	1.06406	0.744048
XM_216321	1.15375	0.0799602
RGD1564437	1.29294	0.192945
Casr	0.725234	0.134599
Mettl7a	0.965169	0.578269
Col9a2	0.990927	0.896561
Irak1bp1	0.977479	0.627517
Dclre1c	1.13417	0.393443
ENSRNOT00000044234	1.14804	0.0501237
Plekhh3	1.07491	0.602763
Vash2	1.03841	0.619497
A_64_P084952	1.04358	0.697733
Med22	1.16039	0.0146325
Map1a	1.25327	0.0894058
Gabrq	0.993102	0.93797
CF110390	1.16231	0.362838
Mmgt2	1.06678	0.388778
Gatad2a	1.06501	0.357479
Stk3	1.16749	0.252989
Sf3a1	1.2119	0.0510209
RGD1311847	1.00106	0.989491
Gpr17	0.934824	0.315868
Nckap1	1.07639	0.552342
Ttc4	0.968189	0.686018
Abcg3l2	0.937694	0.0575277
Agfg1	1.32241	0.204817
Dock1	1.21495	0.130145
Mlycd	0.847617	0.0583131
Slc29a4	0.82986	0.0563058
Socs5	0.982873	0.551667
Hemk1	0.849384	0.0986706
Anapc10	1.13741	0.00138426
Ccna1	1.01596	0.880375
Asf1a	1.15615	0.501255
RGD1563532	1.05695	0.653869
Purb	1.0141	0.727526
XR_006214	0.742972	0.00596147
LOC100360189	0.843431	0.585932
Top2a	1.23606	0.00694425
Nr1h3	0.979888	0.547065
Insig2	1.22014	0.0233143
Suv420h2	0.840442	0.0894625
A_64_P161344	1.01078	0.891881
Ppm1l	0.90874	0.0438545
Timm44	1.19462	0.238024
Vrk2	1.21272	0.103361
Tmem185b	1.18397	0.496197
LOC360919	0.961983	0.617795
Adam33	0.775564	0.0874278
Eif4b	0.941322	0.108602
Creb3	0.908993	0.151855
Mad1l1	1.27437	0.0982433
Clic4	0.965833	0.820624
Ndufaf4	0.99285	0.902331
XM_345435	1.17768	0.0134183
ENSRNOT00000037202	0.676796	0.109288
ENSRNOT00000023145	0.986261	0.924402
XM_224238	1.02935	0.137438
RGD1306119	1.02365	0.71675
Ak1	1.07522	0.460292
Osgepl1	1.04216	0.465501
Ap1s1	0.800271	0.445775
Akap12	1.55229	0.0229524
Cnot8	0.966237	0.274518
Cyp4f5	0.834552	0.00972602
Npas2	1.17163	0.0370443
Phf2	1.15274	0.0358201
XR_008704	1.08361	0.261824
TC609365	0.724709	0.0689572
Rgl2	1.01437	0.860705
A_64_P003494	0.87889	0.620892
RGD1305508	1.02757	0.511678
Ocel1	0.921704	0.0579979
Armc7	1.03739	0.107839
Atxn2l	0.958917	0.806442
Nsdhl	1.25689	0.0229416
Mbip	1.1825	0.0787219
Ipo9	1.30104	0.0234723
Rrp15	0.960051	0.395006
Mxi1	0.954333	0.458281
TC591218	0.806208	0.0098727
Ppp1r14c	1.05129	0.619077
A_64_P044415	0.992186	0.917531
Nkap	1.26637	0.0129796
ENSRNOT00000017748	1.17612	0.100913
Pigt	0.900178	0.0463306
Scly	0.772949	0.0560256
TC616929	0.998426	0.989413
Arl8b	0.915883	0.328423
Lphn1	1.06705	0.481208
LOC682888	1.14674	0.351445
Jub	1.20037	0.128772
Trim5	1.07194	0.139503
Acrbp	0.751394	0.0243993
Fam189b	0.992881	0.942777
Tpcn2	1.11781	0.476977
XM_220957	1.20349	0.0284253
LOC680531	0.9374	0.509797
Slc39a4	0.790242	0.00975886
TC592130	0.845224	0.0473506
Best2	0.810146	0.0287299
ENSRNOT00000007475	0.978136	0.753489
Kctd21	1.10886	0.00783524
Insc	1.52673	0.104642
Ier3	1.28186	0.159417
Bdh1	0.986899	0.889037
ENSRNOT00000026267	0.926075	0.0064345
Tgfa	0.980087	0.877774
A_64_P112055	1.02929	0.763105
Ncapd3	1.34331	0.107462
ENSRNOT00000032643	1.09483	0.329835
RGD1311946	1.11756	0.330576
Nod1	1.1167	0.558614
Slc24a6	1.02263	0.866162
Efemp2	0.979227	0.567411
Sema3c	0.852389	0.299246
Cpt1a	1.42543	0.0458848
Fam158a	0.848411	0.00819096
Ppig	0.927704	0.311646
Serpinb9	1.27144	0.0416134
Ctbp2	0.869283	0.040207
Inpp5f	1.05849	0.404792
Dnm1l	1.30518	0.00229737
Ccnc	1.18669	0.367031
Fusip1	1.03654	0.349751
Trpc2	1.18895	0.293591
A_64_P101296	1.0376	0.712547
Pfkl	1.35408	0.0122291
XR_007769	1.1406	0.038163
Mtor	1.2275	0.208358
Ssr1	0.825775	0.301769
ENSRNOT00000029968	0.927282	0.217339
RGD1311578	1.08395	0.209408
ENSRNOT00000034908	1.13429	0.0596153
Rtkn	1.04394	0.765383
Med6	1.05362	0.338857
Olfml3	0.779351	0.0419036
Acsl1	0.952952	0.16867
Ppp2r5c	1.06791	0.016592
Dnajb11	0.675466	0.284369
Sox18	0.921616	0.330364
A_64_P085902	1.10369	0.031064
Parn	1.14474	0.092326
Cln6	1.04182	0.159029
Plaur	1.36586	0.117401
LOC313707	1.06026	0.166707
Fam176b	1.17417	0.360765
Megf9	0.929285	0.36245
Flcn	0.83543	0.0232153
Dctn3l1	0.929306	0.233248
Dnm3	0.946462	0.657782
Wdr1	1.10406	0.0221679
Lrp5	0.934324	0.686033
Aaas	1.28382	0.0541764
Cox6a2	0.731396	0.0263118
Mcm6	1.48796	0.109198
Mapkap1	1.03046	0.639117
Rnd2	1.0431	0.543514
A_64_P098240	1.01636	0.752814
Ptov1	1.07738	0.171998
XM_230014	1.1626	0.0330229
Klf15	0.589994	0.155073
A_64_P153616	1.40164	0.341975
RGD735140	0.834802	0.345225
A_64_P069603	0.707466	0.244324
Atp5hl1	1.03916	0.486753
Cs	0.969404	0.221281
Klhl21	0.969856	0.669152
Osbp	0.846959	0.294292
Nufip1	0.907691	0.447185
Nr2c1	0.983957	0.83682
Cstf2t	1.1305	0.102193
Gabpa	0.991085	0.851922
Tp53inp1	0.735909	0.0921768
XR_007481	0.857641	0.551856
Calhm2	0.958634	0.745082
Polr2g	1.02616	0.59567
Trak2	1.00499	0.895749
Spire1	0.836113	0.056238
Exoc5	1.23296	0.165668
Erbb2	0.923591	0.113745
Smad2	1.14072	0.194701
LOC360997	1.06793	0.0534391
Hnrpd	1.09944	0.252289
RGD1562914	0.686099	0.0179535
Slc16a1	0.956717	0.848174
Rgs14	1.08391	0.36834
Ccdc112	0.955689	0.724116
Alg2	0.786739	0.0763784
Paqr6	0.788839	0.136307
Actr3b	1.04871	0.617561
Ddit4	1.07229	0.503901
Sesn1	1.42233	0.0729421
Wtip	1.04133	0.638039
2012-09-11	0.98896	0.840965
Ifrd2	0.999064	0.989108
XR_007568	1.3145	0.113392
Ppil5	1.39247	0.0621349
Cdkn1b	0.953352	0.588276
Ube2i	1.09985	0.100813
Slc6a7	0.868791	0.0400957
LOC689412	1.04693	0.539273
Eno2	0.96083	0.118854
Cyp4f37	0.942234	0.631173
Mettl2	0.958463	0.644688
Hat1	1.22086	0.174578
Akap8	0.908247	0.0869144
Taf9b	0.778674	0.138994
XM_233699	1.10363	0.0233522
Large	1.02375	0.558626
Pno1	0.88727	0.120879
Mrps17	1.0845	0.452621
ENSRNOT00000050759	0.849058	0.0395834
RGD1562216	1.34666	0.141163
Atg5	1.05961	0.359834
Pafah1b2	0.929026	0.380652
Fam35a	0.98474	0.794374
Bcl3	1.00323	0.984468
Trp53rk	0.956891	0.552774
Sit1	0.983832	0.894456
Srp72	0.87761	0.147703
Nfrkb	0.891503	0.0393949
Papolb	1.24351	0.0665906
Olr1397	0.768473	0.595525
Vti1a	0.977276	0.639926
Rpia	0.878011	0.030899
A_64_P000846	0.97734	0.815719
Atp11b	1.1571	0.0231097
Cdca7	1.18161	0.0491424
Sec14l2	1.08699	0.666901
Prrg3	0.887393	0.0556376
Chmp7	0.914086	0.0154264
Gphn	1.1573	0.00511734
Hadh	1.00747	0.948879
Znf764	1.02775	0.483385
Efhd2	1.41869	0.0999521
LOC679859	1.19549	0.331501
A_64_P081738	1.02486	0.361803
Zinki	1.09006	0.202715
RGD1563913	1.01376	0.903693
ENSRNOT00000020691	0.743999	0.0374394
Ninj2	0.957355	0.134876
Tcf15	1.05585	0.568293
Zmynd17	0.852802	0.177725
EX491730	0.96433	0.576392
Tgfbi	1.12828	0.117347
Myst1	0.917114	0.0280917
Slc2a5	0.898662	0.580889
Ccdc37	0.79994	0.167026
Eaf1	0.982254	0.850018
Zfp637	1.0264	0.644671
A_64_P039586	0.808435	0.250058
Zranb2	0.910489	0.196772
Fgf2	1.04143	0.820806
Zdhhc6	1.05134	0.273193
Larp1	1.03362	0.707169
Dpy30	1.14096	0.0148876
Shmt1	1.00705	0.887113
Tusc1	0.931349	0.499767
XR_005972	1.15386	0.111003
Usp46	0.931697	0.193147
Hspd1	1.11859	0.180034
ENSRNOT00000036793	0.945777	0.0909253
Morn1	0.933505	0.547942
A_64_P117106	1.05642	0.517886
A_64_P125948	0.669872	0.126804
ENSRNOT00000002917	1.03545	0.861693
Mknk2	1.22852	0.255622
RGD1563853	1.00394	0.941443
RGD1562461	1.10903	0.698702
Adprh	1.0715	0.19785
Ipo5	0.959271	0.278554
Usp18	1.33635	0.0545454
RGD1562376	1.12802	0.111932
RGD1562291	1.48208	0.254199
A_64_P003561	1.10063	0.239826
Uqcrc2	1.02895	0.590461
Slc2a9	0.964426	0.668667
Atn1	1.15376	0.160948
Znf553	0.883865	0.206405
TC605744	1.34411	0.0469191
Pbx4	0.926735	0.340638
A_64_P042923	1.14422	0.00537516
Pxk	0.893278	0.252961
A_64_P163633	0.744446	0.191824
ENSRNOT00000011676	0.60124	0.00574573
RGD1566149	1.06239	0.316635
Lsp1	0.964467	0.620074
Cltb	1.1053	0.170328
Eed	1.18316	0.100011
LOC689927	0.673717	0.223443
Abca7	0.8255	0.0968421
Zdhhc4	0.966028	0.282251
Timm8a1	0.919093	0.10614
Mapk1ip1	0.979301	0.784327
Snap47	1.01175	0.630376
Sfrs1	1.36712	0.178361
Col5a3	0.921013	0.156678
A_64_P090035	1.07274	0.616872
Rngtt	1.4752	0.100095
Yap1	0.886924	0.00841166
Ankle2	1.15561	0.2988
BF389785	1.72655	0.0714864
Ramp1	0.949858	0.074402
Acox1	1.06644	0.467895
Casp12	0.696186	0.299076
Cnfn	0.958866	0.0597189
Cox6c1	1.03949	0.575227
A_64_P081191	1.13204	0.199295
ENSRNOT00000018684	1.10129	0.386881
ENSRNOT00000010789	1.1967	0.102437
ENSRNOT00000008576	0.979197	0.519106
Eif4e3	0.77978	0.33073
Dedd	1.11304	0.110867
LOC301748	0.704013	0.0387034
LOC367276	0.952633	0.516397
Rad18	1.1698	0.0938711
Tlcd1	0.642906	0.100433
LOC690079	0.870377	0.0438167
Trmt6	0.825831	0.242118
Mid1ip1	0.784456	0.0346992
Ttc30b	1.17951	0.320285
Clk4	0.866022	0.328835
Ccr1l1	0.695054	0.165475
Bcl2l1	1.00879	0.908502
Akr1b10	0.855599	0.0344567
Adamts2	0.911347	0.142591
Lck	0.664875	0.177139
Samd4a	0.939222	0.535562
Chchd5	0.920304	0.190435
ENSRNOT00000065430	1.00642	0.918486
Abcb1b	1.05985	0.235362
Itpr1	1.21252	0.0933755
Lin54	1.0199	0.673806
Tgfb1i1	1.00718	0.917385
A_64_P063115	0.77587	0.167889
ENSRNOT00000035711	1.19729	0.248164
Mtfr1	1.02131	0.878909
ENSRNOT00000028794	1.38602	0.0503155
Cybasc3	1.02622	0.714939
ENSRNOT00000046734	0.992162	0.877063
Btg3	1.10933	0.183594
Mll4	1.06191	0.542275
Impdh1	0.831436	0.00659058
Inpp5a	1.0571	0.792264
Tgfb1	1.32903	0.0880509
Geft	0.979576	0.527235
RGD1564290	1.06042	0.0878118
Rad51ap1	1.26876	0.0912861
Atpaf1	1.00029	0.997787
Psmb7	1.02789	0.54408
Znf503	0.952457	0.66758
Ell	0.84538	0.0157496
RGD1304737	0.85705	0.0315039
C8g	0.822399	0.150519
Ankrd49	1.02791	0.551392
Phf20l1	0.846169	0.294776
TC620610	0.811418	0.0178226
RGD1310127	0.806266	0.0014717
ENSRNOT00000010929	1.06121	0.52882
Mapk11	0.738795	0.0794797
RGD1566078	1.0771	0.100903
TC618960	0.825685	0.00249108
Mybl2	1.21853	0.217518
Wdr20a	0.899176	0.261042
Cep164	1.2015	0.0630769
RGD1565210	0.811449	0.238439
A_64_P057076	0.86368	0.0650671
A_64_P034419	1.07397	0.591514
ENSRNOT00000048141	0.8801	0.293251
LOC690885	0.981728	0.298329
Ndufaf4	0.92632	0.195713
Slc1a4	0.747079	0.393435
FM073566	0.814259	0.102807
LOC687483	0.898264	0.360531
Trim32	0.894446	0.0496789
A_64_P007046	1.29815	0.00437903
Btbd6	1.12368	0.166465
Ralbp1	0.971658	0.707128
Itgb1	1.01429	0.809369
A_64_P028196	1.14311	0.352139
Cdc73	1.24346	0.22203
MGC112830	1.11345	0.00490473
LOC679578	1.02138	0.835299
Pinx1	1.09325	0.182091
Pdk2	1.23711	0.151979
Glrb	1.59292	0.340994
A_64_P042093	1.20104	0.139121
Wars2	0.980244	0.41888
RGD1563482	1.02575	0.716346
Utp6	1.1056	0.252936
Jag1	1.0124	0.927142
LOC363458	0.929099	0.438948
Efcab4a	1.05477	0.561802
Spry4	0.960627	0.0834198
Olr1670	0.841332	0.45591
Mapk9	1.13919	0.0494706
Ktelc1	1.1145	0.406499
Gtf2i	1.03243	0.412318
Tmem38b	1.06279	0.464863
Llgl1	1.35716	0.114477
Arl6	1.12246	0.432104
Unc119b	0.998256	0.975647
Zbed4	0.993933	0.970614
Zer1	0.969755	0.153459
A_64_P021151	1.11871	0.0956582
LOC494529	0.919297	0.33469
Fst	1.16593	0.42186
Tnfrsf9	1.14954	0.196447
Zfp414	1.0617	0.270486
Arc	1.16304	0.388515
Slc3a1	1.09205	0.0984756
Bbs4	0.81341	0.0241778
Podnl1	1.02719	0.749792
ENSRNOT00000042720	0.792971	0.0702425
Ap2b1	1.03772	0.379015
Samd8	1.05796	0.250098
Adam19	0.952234	0.457752
Yipf2	0.83263	0.105389
A_64_P000600	0.977346	0.770298
Tcirg1	1.17867	0.36371
Atpaf2	0.811783	0.0281595
LOC690350	0.960312	0.322899
Hdac11	0.996159	0.96936
Arntl	1.06321	0.70418
Tpbg	0.869515	0.03936
RGD1562582	1.06112	0.647055
Secisbp2l	0.929714	0.0184194
Prph	0.972095	0.673189
Snx25	1.13304	0.257319
Ier5	0.939835	0.152644
Thop1	1.08904	0.578563
Fam20b	1.02298	0.825715
Slc9a5	0.862347	0.138816
Supv3l1	1.0396	0.119806
Sparcl1	0.87924	0.0806671
Cyld	1.12783	0.480891
A_64_P141122	1.03668	0.36358
Tmem123	1.04501	0.511155
Mest	0.937124	0.502403
A_64_P020899	0.993923	0.953321
TC586666	1.29082	0.0986147
A_64_P044786	0.734521	0.0186803
Cdk5r1	1.13015	0.517687
LOC680027	0.889433	0.30153
Mtif2	0.91935	0.203822
Gpr137	0.881024	0.00112953
Ing2	0.951511	0.331257
Eif2c2	1.18607	0.29496
Mrps2	1.09645	0.405023
Tbc1d5	0.99432	0.970283
Ccdc28a	0.881955	0.0199684
Gtf2h3	0.993469	0.863025
Atp2b1	0.913686	0.181742
Sdccag3	1.11559	0.191399
Arhgdia	1.07597	0.332993
A_64_P140636	0.906115	0.0623348
Mrs2	0.826098	0.02214
Atg4d	0.932378	0.215298
ENSRNOT00000050456	0.950208	0.520232
ENSRNOT00000047053	0.664379	0.093967
LOC292662	0.991944	0.791353
Fam178b	1.12122	0.343279
Ldlr	1.28583	0.137225
ENSRNOT00000064652	0.863697	0.0212798
LOC500420	1.10215	0.129031
Sc5dl	1.11716	0.099917
Lrrn3	1.18412	0.114141
Ppif	1.21751	0.121992
RGD1565164	0.744335	0.0919205
AY724480	0.805157	0.472706
Ap1g1	1.27119	0.0277907
Prss34	1.12445	0.592739
Mfsd1	0.989439	0.857313
A_64_P026636	0.824778	0.307477
Wdr55	1.14963	0.210781
Mesdc1	1.30333	0.311363
A_44_P714054	0.999525	0.988689
LOC502684	1.00923	0.86511
Gon4l	1.39243	0.0316719
A_64_P060401	1.23498	0.0616283
Rala	0.908401	0.401873
MGC112715	0.92923	0.5873
Grip1	1.07947	0.431672
Sox13	1.46502	0.106965
Slc22a18	0.832711	0.0825818
Timm17a	1.06335	0.434813
Hapln3	1.04642	0.595872
Spry1	0.862113	0.12864
Eno3	0.896005	0.042127
RGD1563583	0.974311	0.401675
Yipf3	0.936927	0.0106025
ENSRNOT00000048646	1.01791	0.547716
Tars	0.83193	0.300866
Bat2	1.1034	0.24548
Zgpat	0.974717	0.782647
Tfb1m	0.950703	0.611997
Nat9	0.987275	0.851636
Nt5dc1	0.950991	0.803121
Opn3	1.54316	0.0860351
Dad1	1.08197	0.0596225
A_64_P039951	1.03073	0.350169
Mpv17l2	0.934355	0.35932
Accs	0.736908	0.0224992
Slc22a17	0.787252	0.0594037
Bola3	0.957469	0.0160275
Polr2j	1.05797	0.563468
Tbl1x	0.935706	0.534873
Dullard	1.06052	0.519542
TC587630	0.978145	0.611691
Syde2	1.01046	0.914855
Abcd4	0.718554	0.0821062
A_64_P033591	1.23946	0.365662
TC583782	0.987419	0.783774
Fabp5	0.852118	0.107216
Rab21	0.993467	0.700968
Prkaa2	0.985919	0.678995
RGD1306809	1.05313	0.116681
A_64_P075805	0.642402	0.0578478
Hdgfl1	0.714041	0.0304719
ENSRNOT00000042418	1.21329	0.247359
Slc10a5	0.7457	0.0523938
Rilp	1.03931	0.466232
LOC499331	1.24044	0.0229166
Lhfp	0.945881	0.247954
A_64_P101419	0.878048	0.407047
Tmem182	1.09589	0.674324
Lrpap1	0.963786	0.481646
Ppwd1	0.935462	0.0178611
Fam171b	0.819493	0.466512
Maf1	1.05999	0.206772
RGD1565584	1.00578	0.965886
Dmtf1	1.29273	0.24802
A_64_P033019	0.792003	0.019082
Bcl11b	1.02474	0.835787
Nat13	1.02593	0.642563
A_64_P068766	1.03417	0.758712
Cbfa2t3	0.872495	0.401386
Nacc2	1.03501	0.647033
A_64_P057503	1.02162	0.447799
C1H6orf35	0.818401	0.000509305
A_64_P040542	0.952	0.441174
Gapvd1	1.04372	0.568008
LOC688146	0.823252	0.179591
Mif4gd	0.967263	0.408762
LOC679825	1.3855	0.0893584
A_64_P038609	1.06816	0.169826
Klf7	0.911703	0.0936619
A_64_P023421	1.10506	0.249631
Apex1	0.953635	0.418297
Ficd	0.619331	0.294802
Crip	0.962675	0.410734
Ap1s2	1.15283	0.0919481
Map4k3	1.66914	0.0195505
A_64_P066735	1.04463	0.466706
Rgl3	0.893953	0.0753873
Tm2d3	0.952272	0.0312835
RGD1311267	0.968651	0.385127
Clec4a1	0.568226	0.0756368
Med13l	0.919699	0.27185
Trmt5	1.08371	0.226637
Orc6l	1.3821	0.0831965
LOC501308	0.818051	0.225988
DV722021	1.09496	0.0178785
Btbd2	1.11968	0.343159
LOC688032	1.41347	0.0505404
Atp11b	1.06348	0.487496
Olr80	0.800725	0.071032
TC610287	0.988969	0.861672
Stk38l	1.06171	0.695203
A_64_P011248	1.10653	0.153363
A_64_P161381	0.787099	0.0445173
A_64_P095829	0.945904	0.645315
Med30	1.11828	0.301186
Morf4l1	0.974251	0.85254
Bbs4	0.859193	0.0742649
Bloc1s1	0.999925	0.99829
A_64_P160505	0.999309	0.988877
Nop56	0.916354	0.118508
Tmem208	0.865527	0.0153578
Nfx1	1.00896	0.940659
Unc93b1	0.927979	0.0738234
Laptm4b	1.22738	0.00689715
Tomm34	0.999163	0.973838
Sgol1	1.32591	0.0918789
A_64_P074194	1.04668	0.801156
Akna	0.687079	0.111923
Cep97	1.48326	0.0112211
RGD1359529	0.77415	0.198792
Frmd8	1.26593	0.226053
Ppat	1.08369	0.727877
TC611374	1.12124	0.46704
Phyhip	0.824283	0.0137914
Rasgrp2	0.952229	0.748166
Tmub2	0.909636	0.0492227
RGD1560108	0.97394	0.733143
Tcp11l1	1.27455	0.0189941
Plekhg3	1.08991	0.200697
Wasl	0.968594	0.794414
Aptx	0.921353	0.233464
B3gnt2	1.06075	0.674946
Noc3l	0.935585	0.640901
Fam60a	1.05884	0.520628
Tk2	0.894819	0.0505614
Git2	0.971079	0.361837
Nup188	1.04243	0.663446
Carkd	0.897756	0.159561
ENSRNOT00000000586	0.982432	0.596765
RGD1561149	1.21984	0.0525191
A_64_P067683	0.698602	0.154959
Casp8ap2	1.1177	0.166058
Eps15	1.03332	0.705005
LOC100363289	0.971008	0.782238
Olr311	0.851996	0.175846
Ube2q2	1.03687	0.745237
Kcnma1	0.999481	0.998897
A_64_P055940	0.998838	0.990336
A_64_P060151	1.08032	0.493237
Gas5	0.809632	0.128714
LOC680370	0.772342	0.286206
Rkhd2	1.46431	0.157047
Sf1	1.19683	0.0645725
Lap3	0.908929	0.391737
RGD1311605	0.934941	0.328954
Pcna	1.30719	0.0973873
A_64_P099317	0.757693	0.1653
Uchl5ip	0.980203	0.454142
A_64_P058689	1.02851	0.842415
Cntrob	1.1158	0.435453
Impa1	1.11619	0.0761274
Eftud2	1.13409	0.100601
Gabbr1	1.16093	0.114069
Rbm16	1.01817	0.890417
A_64_P001647	1.22092	0.441698
Myo9a	0.880758	0.40725
Znf541	0.959526	0.409422
Tnrc6a	0.845607	0.0146353
Capns2	1.10171	0.279583
Adora1	0.901735	0.126833
RGD1306000	0.933637	0.477817
Nthl1	0.990637	0.876968
Fam46a	1.01716	0.807874
Tspan11	0.768767	0.160927
Med31	1.00765	0.87367
Smo	1.47223	0.0318546
Fam117b	0.932562	0.0611286
LOC683667	1.0725	0.117243
Rhoq	0.92453	0.0371973
Mrps34	1.00542	0.950759
Flnc	1.05556	0.79015
Mmp13	0.835119	0.40215
LOC680191	0.902018	0.142153
A_64_P135609	0.974852	0.872756
Gpatch3	1.28073	0.00634699
Pip5k1a	1.17991	0.157486
Kpna3	1.39073	0.017623
A_64_P012149	0.875523	0.237776
Rnd3	0.954896	0.814231
Map3k3	1.23416	0.209172
RGD1562552	0.822924	0.0332832
Ccdc15	1.02619	0.828703
Prlh	0.898846	0.00917854
Ccrl2	0.939737	0.568934
Ap3m1	0.841058	0.0816722
Extl1	0.618446	0.0591194
LOC686323	0.899464	0.256967
Esrra	0.958547	0.382464
Zfp828	1.21445	0.19022
ENSRNOT00000043774	0.881551	0.365646
Prpf38b	1.09772	0.217401
Mocos	1.25548	0.21916
Ranbp1	1.06057	0.229301
Prnd	0.901505	0.231302
Capza1	1.18201	0.0406037
A_64_P045775	1.12525	0.214072
Btd	0.917534	0.277856
Gstt2	0.860323	0.204935
Eepd1	0.996399	0.977162
Fdps	1.01271	0.719955
Gpr119	0.899014	0.50946
ENSRNOT00000058341	1.22147	0.410694
Ddx21	0.947835	0.322932
Pla2g4a	0.965379	0.809509
Patl1	1.33808	0.0576867
A_64_P149618	0.952404	0.649048
ENSRNOT00000032067	0.933179	0.348425
Zfp317	0.863848	0.106805
A_64_P036742	0.847009	0.0526361
Abhd10	0.92518	0.0550229
Gga1	0.932294	0.317919
Tbl3	0.935323	0.369899
Kpna1	0.886618	0.0933074
Pcsk6	1.00134	0.986157
RGD1559679	0.628882	0.0178464
Higd2a	0.973457	0.647852
RGD1565002	0.884867	0.201883
Psme3	1.16081	0.0204144
Shq1	0.916701	0.0268765
Gspt1	0.985653	0.53863
F8a1	0.987474	0.672548
Trim31	0.747973	0.0383532
A_64_P072589	1.02349	0.559662
Rbak	1.37968	0.0442052
TC590756	0.83385	0.155872
Psat1	0.864337	0.234816
Nat8b	0.965218	0.68835
Slc25a25	0.995671	0.957627
Prepl	1.00876	0.916966
RGD1565775	0.967784	0.4997
ENSRNOT00000063816	0.709603	0.0243378
ENSRNOT00000028944	1.01118	0.813603
Slc1a5	0.913137	0.600203
Mcam	0.967391	0.542163
Nek8	1.00096	0.983149
Gmfg	0.764409	0.0767499
Rsl1d1	0.970772	0.641436
Dkk3	1.16313	0.494299
Rrp1b	1.0148	0.748607
Cited1	0.905219	0.0245278
Slc13a2	0.893056	0.0597281
Ppp1r9b	1.16774	0.131635
Wbscr16	1.07382	0.253845
Bcas1	1.06135	0.49263
Sdf2	0.995872	0.893626
A_64_P056743	1.24498	0.349374
A_64_P015788	0.772978	0.0187108
Erh	0.987649	0.689127
RGD1564167	0.998991	0.987274
Spink5	0.726384	0.249971
Rrn3	1.30614	0.143747
Tfrc	1.64611	0.0163566
Zfp36l2	1.12004	0.0737032
Olr715	0.981905	0.9208
A_44_P394150	1.08714	0.219139
Sppl3	0.99038	0.946068
Frmd4a	1.29303	0.12408
AABR03128419	1.12094	0.171729
Psma3	1.15444	0.343794
Tdrkh	1.38011	0.00726315
Kifc3	1.22844	0.0867812
ENSRNOT00000050740	0.80115	0.371483
Mrpl41	1.10762	0.175434
Mrpl1	0.865579	0.0359975
Rnf138	0.889174	0.469513
Wiz	1.17496	0.00896358
ENSRNOT00000064085	0.713779	0.303952
Rimbp2	0.914	0.315922
XM_221864	1.06965	0.533366
XM_234659	1.07778	0.340099
A_64_P095695	1.0253	0.760857
A_44_P295133	0.944582	0.364263
ENSRNOT00000059797	1.20684	0.0698203
Abhd14a	0.822119	0.0734754
Dnajc15	0.885884	0.148538
Rhot1	1.10609	0.493429
Timm9	0.903861	0.205517
Arrdc3	1.01431	0.916013
TC582694	1.08175	0.147835
Chd1	0.952951	0.597552
Prss8	0.941461	0.534571
Narg1	0.895208	0.114991
Ttc3	0.928372	0.308989
Ppp2cb	1.12932	0.129823
A_64_P058878	1.11747	0.691389
Man2b1	0.880865	0.150749
Toag1	1.36599	0.0795976
Spryd4	1.1952	0.10931
A_64_P051711	0.96602	0.235283
Slc25a16	0.958911	0.726672
Mars	0.849598	0.383501
Naf1	1.37165	0.0484106
Actn4	0.992922	0.89945
Pigh	0.87429	0.322649
Tipin	1.24408	0.0495153
ENSRNOT00000065619	0.968746	0.694155
Mnt	0.760097	0.041344
Bcl9l	1.19083	0.438089
Agpat5	0.973365	0.776585
Smurf2	1.06605	0.797953
A_64_P063483	0.958585	0.820901
Pnpo	0.676497	0.0369914
Tmem30a	1.10921	0.163931
RGD1307235	0.942197	0.582115
LOC683029	0.87496	0.21562
Col1a1	0.937737	0.375002
Irf9	0.865472	0.172384
XM_001074633	1.06622	0.294593
ENSRNOT00000038720	0.806735	0.260744
Apba3	1.0769	0.186653
BE098737	0.706972	0.419051
Tars2	0.826503	0.00052992
Man2a1	0.879511	0.0780639
LOC362526	0.825412	0.186711
Det1	1.09319	0.593259
Olr1335	0.863753	0.000335745
RGD1305158	0.932168	0.0736464
Znf746	1.05717	0.286804
Isg20	0.960416	0.150859
Nr1h4	0.84121	0.415888
LOC688869	0.988437	0.894572
RGD1311072	0.923061	0.299934
Tmem18	1.05717	0.630534
A_64_P111589	0.855978	0.2504
Necap2	0.94116	0.42531
Lcp1	0.971996	0.7432
A_64_P011610	1.09666	0.130891
Sh3bp2	1.11611	0.657029
Abce1	0.999131	0.987293
Rbm10	0.882017	0.0449856
Klf16	0.917435	0.192423
A_64_P151690	0.965206	0.255519
Nup98	1.41011	0.141131
Csrnp2	1.05384	0.599241
Serpinb1a	1.05515	0.535348
Wdr12	0.904551	0.301285
Dhx38	0.955255	0.156589
Prex1	1.59658	0.0905392
Faah	0.831407	0.0036538
ENSRNOT00000056439	1.46568	0.128527
Mvd	1.07957	0.526297
ENSRNOT00000065384	1.04442	0.699881
Samd14	1.22357	0.0984984
RGD1306063	1.0008	0.98443
Cugbp2	1.2138	0.216031
Lsmd1	0.960109	0.449401
Mapk1	1.18421	0.0291445
Ry1	0.966766	0.53676
Tef	0.995125	0.890755
Odf2	0.999732	0.994744
Tnni3	1.14373	0.0605478
Nek6	1.2777	0.0476025
Tgif1	0.926148	0.387775
Fam3a	0.979624	0.673332
Ccdc123	1.02047	0.50748
RGD1305793	1.12426	0.463848
LOC606294	1.2953	0.0182833
TC625174	1.19943	0.279989
RGD1559708	1.01256	0.670943
Dab2ip	1.00782	0.929481
Sox2	1.12422	0.233281
Smek1	0.853582	0.0502335
XM_221299	0.983516	0.690365
A_64_P135639	0.651378	0.0916668
Stoml2	0.954573	0.292685
Sema4b	1.14129	0.1297
Ccdc49	1.03125	0.581344
Grsf1	1.32212	0.12399
RGD1310257	1.15757	0.176615
ENSRNOT00000047060	1.28327	0.0866875
Arfip2	0.782987	0.0950559
RGD1308261	0.876715	0.0878335
Bloc1s2	0.991466	0.78316
RGD1561455	0.840366	0.023355
Mgst3	0.979779	0.684182
Lrrc61	1.1423	0.122837
Plekha6	1.14653	0.440215
RGD1564419	0.693952	0.102068
Prmt5	1.10186	0.318624
A_64_P040298	1.12392	0.58665
Chka	0.82072	0.132873
Nrsn2	0.940043	0.253564
Ivns1abp	1.12053	0.689185
RGD1303066	0.934122	0.181696
Igfbp5	1.51998	0.0298553
Zyx	1.22082	0.0845027
ENSRNOT00000039580	0.951093	0.368342
Mogat1	1.03997	0.797053
Lipt1	1.1146	0.211079
Ift81	1.0693	0.3386
Cp110	1.40078	0.0820538
Pitpna	1.15124	0.0400617
A_64_P072883	1.08789	0.0729224
Pla2g1b	1.23306	0.569627
Crabp2	0.89559	0.0819564
ENSRNOT00000066977	0.94918	0.377733
Pls3	1.32911	0.0866755
Sfrs10	1.14676	0.065638
Sf3a2	1.12824	0.135449
NMS	0.993579	0.900205
Msl1	1.04027	0.391832
Twist1	1.21557	0.0410895
Pctk1	1.00422	0.931026
TC586251	0.975873	0.69902
Sectm1b	0.829344	0.0834705
RGD1561504	1.03823	0.271695
Sbno2	0.974845	0.810686
Fam57b	0.904008	0.222483
A_44_P260522	1.03807	0.392868
Mak16	0.978324	0.806756
Crlf3	1.14331	0.0128711
Ptpn1	0.981441	0.703733
Polb	0.993191	0.934266
Gfra1	1.03277	0.094855
PVR	1.01451	0.795241
S78556	0.903802	0.381441
LOC691259	0.819312	0.094917
Necap1	0.992028	0.907452
LOC691024	1.27318	0.154759
Hnrnpa3	0.977437	0.785805
Pcbp1	1.1621	0.00496755
RGD1562874	0.821216	0.0354958
Kif3a	0.934102	0.158075
Als2cl	0.921919	0.35905
Zbtb5	0.899104	0.324036
XR_008539	1.14031	0.107574
Stk35	1.14921	0.0677912
Acy1	0.992829	0.858046
A_64_P092184	1.20972	0.36145
A_64_P062388	0.894043	0.117143
RGD1309707	1.04165	0.426798
[truncated: 10,289 more rows]

## Sheet: Ang II + Los vs Ang II
GeneName	Fold change (Ang II + los vs Ang II)	P-value
ENSRNOT00000044871	1.01313	0.945925
RGD1307934	1.02113	0.0993324
Lars	0.937401	0.226819
Snx19	0.931523	0.12086
Tmem20	0.986511	0.811414
Dnm2	1.01346	0.811594
Sgcb	0.993033	0.63609
Ppargc1b	0.919672	0.316225
Znf23	1.06012	0.0865217
XM_220073	0.986138	0.82916
TC626544	0.980222	0.741266
Myh9	0.832977	0.136879
Kntc1	0.967703	0.438985
Utp20	0.952204	0.651241
Exoc3	1.03125	0.201295
Ehd4	0.927956	0.0368934
XM_224454	0.973569	0.40875
Tjp3	1.09825	0.109869
A_64_P134645	0.953777	0.818951
Uckl1	0.978621	0.489153
Ril	0.914066	0.276453
A_64_P048946	0.969058	0.785006
A_64_P044257	0.90002	0.579975
RGD1305110	0.978954	0.702968
Prkca	0.972459	0.0844677
RGD1309362	0.992814	0.873061
A_64_P107310	1.07383	0.392112
Ust	0.956806	0.636731
Dlat	1.01866	0.482334
Ngf	0.905402	0.021016
Nucb1	0.898608	0.126644
A_64_P140542	0.969618	0.71479
Ipmk	0.971711	0.604328
A_64_P081780	1.20145	0.17002
Crkrs	0.967752	0.668484
Tmem14c	1.0332	0.12102
RGD1563049	1.12028	0.0724253
Cdk6	0.9477	0.426441
Ctbp1	1.0152	0.563079
LOC685909	1.08351	0.00504614
Bmp7	1.0544	0.14255
Slc25a14	1.05427	0.200286
Wfs1	1.01796	0.565026
Ip6k2	1.057	0.372238
Sipa1l3	0.889386	0.07287
Siah2	0.981871	0.808605
A_64_P079603	0.946614	0.744364
Stxbp1	0.898768	0.099223
ENSRNOT00000009385	0.982424	0.547942
LOC687682	0.935533	0.41313
Yif1	0.990427	0.845779
Scn1b	0.974065	0.713915
Gtf3c3	0.884554	0.385845
Pid1	0.893486	0.280778
RGD1560286	0.985047	0.495634
A_64_P083944	1.0728	0.550389
Arfgef1	1.00952	0.943702
Clspn	1.03387	0.677029
Rreb1	0.914766	0.235156
Rad9b	0.978479	0.618684
TC638629	1.05027	0.33238
RGD1305457	0.964575	0.430408
Hipk3	0.95258	0.301257
Pla2g4b	1.0328	0.573936
ENSRNOT00000039048	0.992248	0.828224
Zfp111	1.00268	0.963263
ENSRNOT00000039809	1.15658	0.016142
XM_217067	0.972321	0.00681631
Mecom	0.934039	0.434507
Alkbh5	0.971151	0.219202
Pfas	0.915655	0.441246
A_64_P003291	0.852067	0.397
Ino80c	0.904332	0.0371977
Gnai3	1.01615	0.584171
TC596766	1.15567	0.0881041
Lrit1	0.767044	0.0456004
RGD1309148	1.104	0.166083
Snrpd1	1.01337	0.787299
Camsap1	0.937599	0.274509
Sphk1	0.97463	0.671839
Fxyd6	1.07345	0.339988
Bbc3	1.00032	0.98917
Lipa	0.989549	0.854589
Wash2	0.98343	0.738678
A_64_P070693	0.951299	0.258749
ENSRNOT00000009759	0.878465	0.465878
Urb2	0.965009	0.372595
Tacc1	0.934568	0.244812
Acsl4	0.953803	0.328274
Znf509	0.998637	0.968198
Smarce1	0.984746	0.244703
Pdik1l	1.00305	0.951614
Gsg1l	0.997133	0.969068
LOC680643	0.970337	0.80466
Spta1	0.872795	0.428922
Sdccag3	1.00111	0.982072
LOC500956	0.925607	0.071966
Aen	0.967688	0.295189
Gfra2	1.08418	0.300072
RGD1311578	1.09447	0.198811
Ccnd2	0.900859	0.209319
Tmem48	1.04277	0.601414
Plk2	0.945451	0.312844
Fbxl17	1.03499	0.751231
Soat1	0.89019	0.190609
LOC501046	0.988364	0.76143
ENSRNOT00000047885	0.99394	0.937812
Pdk1	0.988087	0.508206
Ubr7	0.990949	0.845644
Mina	1.00667	0.872726
A_64_P093767	1.06891	0.306158
Lphn3	0.907393	0.0998369
Golga4	0.909128	0.275553
A_64_P019876	1.01998	0.409916
Copz2	1.09943	0.0257115
A_64_P143750	1.1351	0.0148173
Cacnb3	0.938168	0.11763
Rfwd3	1.00176	0.966584
Nolc1	0.915738	0.0321229
Atpif1	1.0318	0.482454
Sdccag10	0.964587	0.376107
Tfam	1.0135	0.355064
Mfsd7	1.1872	0.223811
A_64_P022975	1.12699	0.113647
A_64_P047386	1.02789	0.837226
Gnb5	0.976293	0.697657
XM_217507	1.09311	0.0956612
Asl	0	0.998618
Cldn12	0.999207	0.984347
RGD1359310	1.01865	0.616015
Thap11	1.01425	0.600433
Dhx8	0.960947	0.464676
Mylk3	0.9582	0.507923
Cct8	1.01119	0.7602
Apbb1	0.973111	0.480842
Zdhhc19	0.916045	0.424198
Copz1	0.913284	0.112086
Pgpep1	1.10265	0.49949
A_64_P003758	1.0343	0.767061
Ggh	1.05426	0.226212
Rmnd5a	0.954417	0.502825
A_64_P297256	0.904866	0.124864
A_64_P134852	1.01076	0.946002
Nlrp3	0.806594	0.105911
Ddx3x	0.924011	0.196812
Fignl1	1.15138	0.201955
Plekha1	0.980478	0.688717
Ndufb4l1	1.0465	0.491148
Tmem63a	0.980492	0.712508
LOC691553	1.14248	0.204425
Dusp16	0.902467	0.102932
Map3k12	1.04226	0.250301
A_64_P026612	0.999502	0.997486
Zswim1	0.951337	0.371087
Tnks1bp1	0.842105	0.0384981
A_64_P098290	1.0043	0.949362
Fstl1	0.985032	0.751749
A_64_P041977	1.07459	0.25121
A_64_P153689	0.93773	0.841163
LOC691904	1.0151	0.936974
Clip1	0.890065	0.362332
Ube2d2	0.994533	0.727703
Nptx2	1.10989	0.633103
A_64_P012808	1.02431	0.216243
XR_009353	0.939368	0.0701189
Ssfa2	0.899273	0.414788
Olr545	0.90367	0.645806
Thap1	0.963197	0.721425
Armc8	1.03725	0.540462
Ltbp1	0.854308	0.252119
RGD1566239	1.05473	0.379065
Mphosph10	0.988938	0.616736
Myd88	1.07111	0.0111161
Capn2	0.933655	0.391981
Clk2	0.9902	0.860766
LOC690386	0.831981	0.0198229
Tceal1	1.19183	0.1087
Rad51	1.04314	0.43098
Rps6ka5	0.950956	0.411584
RGD1560386	0.878074	0.199631
Dap	0.979262	0.487865
RGD1305793	0.961424	0.592614
A_64_P147378	2.18958	0.369214
Dalrd3	1.03115	0.497033
Dbr1	1.01282	0.791861
Tube1	1.05767	0.124095
A_64_P084732	0.944122	0.28993
TC633657	1.02513	0.784926
Ndufaf4	1.04489	0.417166
LOC689872	0.92468	0.730309
Pex19	1.04589	0.0179956
AB086233	0.977568	0.768652
Mrlc2	1.02305	0.396743
RGD1306001	1.02151	0.713479
Wipi1	0.972479	0.201209
Sass6	1.0281	0.591409
Zfp709	1.00076	0.986066
Myl9	0.941312	0.0390952
Bri3bp	0.981131	0.719575
Ctnnd1	0.917721	0.392013
Sdc4	0.963915	0.312872
Hes6	0.96399	0.276832
Trim42	1.28376	0.275363
ENSRNOT00000027501	0.952344	0.261643
Arrdc1	1.06826	0.249652
Dmbx1	1.7899	0.148477
Znf593	0.961344	0.198335
RGD1563556	0.978897	0.593473
Bscl2	0.982614	0.786306
Reep3	1.03301	0.494333
Vhl	1.064	0.348124
A_64_P060276	1.02324	0.493214
Zeb1	0.925588	0.23793
Kbtbd11	1.03468	0.660462
Tmem129	0.942015	0.234047
XM_213990	1.03036	0.409036
A_64_P073974	0.979106	0.894721
Bhmt2	1.1368	0.11955
Rybp	0.934379	0.127658
ENSRNOT00000004035	1.0823	0.541427
MGC95208	1.0453	0.0797788
A_64_P004274	1.05895	0.637295
Wdr45l	0.981828	0.714206
Rragd	1.01004	0.836816
Atp10a	0.932295	0.0512706
Zfp202	1.03592	0.0195682
Fgfr1op2	0.97756	0.668581
RGD1562342	0.965517	0.501511
Hs3st5	1.04322	0.587583
Zbtb43	0.989742	0.677661
A_64_P138228	0.96003	0.0153813
A_64_P045598	1.21915	0.377827
Duoxa1	0.941101	0.00718817
Abra	0.999864	0.997526
TC586235	0.94741	0.311033
Gcs1	1.00052	0.99079
Stat5a	1.0422	0.102198
Dnajc21	1.01869	0.425338
ENSRNOT00000048453	1.03666	0.0741686
Ttc37	0.877531	0.14015
Rfc2	1.06307	0.102664
A_64_P046499	0.858401	0.197426
Ccpg1	0.944047	0.363778
A_64_P019653	0.977512	0.733393
Ctgf	0.848802	0.115917
Tulp3	1.01247	0.427257
Gpn2	1.0495	0.391885
Hamp	1.13854	0.256449
LOC257650	0.992348	0.93513
RGD1306520	1.01962	0.336482
AABR03128500	1.14446	0.311879
Esco1	1.00232	0.929774
Tcf25	0.92812	0.0937955
Sar1a	0.997931	0.950526
Stk40	0.942819	0.053069
Lrrc14	1.00589	0.746189
Cldn9	0.971058	0.70847
Nek7	0.884047	0.2208
Ttyh3	0.956612	0.187829
ENSRNOT00000010089	0.984685	0.954524
Nkiras2	0.960782	0.32515
TC605299	1.10467	0.139883
ENSRNOT00000026286	1.04209	0.468263
Gemin8	1.01266	0.723277
Mrpl17	1.02426	0.651206
A_64_P039964	1.0174	0.758432
A_64_P000762	1.23828	0.0162998
Bcs1l	0.985487	0.624133
A_64_P042756	0.999606	0.986091
Sfxn4	1.0395	0.385263
Bend6	0.952172	0.355887
A_64_P100432	0.989987	0.829337
A_64_P150196	0.82273	0.0490914
CO404386	0.964641	0.30756
Trim35	0.999409	0.986923
Hn1	1.03009	0.0245441
Plcd3	1.07013	0.326274
Larp6	1.00971	0.911404
Erbb2	1.0403	0.426073
Tyro3	1.10401	0.104723
Chmp1a	1.03507	0.175583
Nup93	1.03325	0.176184
Tiprl	1.1131	0.58737
Plxnb1	0.982681	0.752306
Pdpn	0.785929	0.0829448
LOC100363129	0.662066	0.133439
Wnk4	1.15401	0.140184
Arhgap17	0.889534	0.219871
RGD1562406	1.12322	0.182516
Zfp426	1.06356	0.247588
A_64_P086167	0.946944	0.1653
Rbpj	0.89952	0.205345
Parp6	1.023	0.617966
Phtf1	0.975861	0.40963
A_64_P081005	1.02418	0.549309
RGD1563034	1.04741	0.685747
Ftsjd1	1.03372	0.446535
Pias1	0.965807	0.615442
Ahr	0.952359	0.432735
Gadd45a	0.988705	0.119129
Snrnp25	1.0711	0.0174543
Nek2	0.981622	0.861322
Mtmr10	1.01302	0.868847
RGD1311863	1.02137	0.58555
Ado	1.0213	0.619019
Smarcd2	0.985857	0.757953
Nlrp1	0.934403	0.397598
Tmem218	1.11424	0.0772955
ENSRNOT00000000433	1.0634	0.194142
Trim39	1.05147	0.133461
Clec2d	0.908824	0.00629074
Accn1	0.927136	0.372584
Btg2	0.904815	0.0532139
TC593578	1.06471	0.349452
Klhl35	0.949581	0.698697
Olig1	0.9468	0.189795
Mast4	0.888693	0.219325
Eif4a1	1.01621	0.625133
A_64_P144762	0.996581	0.951155
Rdh14	1.02523	0.639702
Zswim4	1.00672	0.923951
Phyhd1	0.922119	0.0177633
Cyb561d2	0.960892	0.00177934
LOC498145	0.988783	0.830421
Mlx	0.962564	0.392672
XR_008376	1.0573	0.132435
Bub1	0.998629	0.974081
Skp2	1.07118	0.339828
Utp15	1.00915	0.920221
A_64_P041089	0.914996	0.575611
Znf282	0.99322	0.911808
Mapkapk2	0.959719	0.362358
Cnst	0.967982	0.372727
Rbm14	0.880792	0.0490739
ENSRNOT00000026371	1.06996	0.183536
RGD1560909	0.99067	0.63185
XM_576718	1.08309	0.0197001
Ttll7	1.05107	0.407616
Lrrc56	1.01144	0.8187
ENSRNOT00000032326	0.945188	0.635408
Pik3ca	0.956372	0.0893276
Hsd17b1	0.975809	0.745085
Irs1	0.967754	0.594993
MGC93975	0.968079	0.486178
Adck2	1.02086	0.675744
TC597142	1.03231	0.63401
Cobll1	0.841564	0.127106
Sox4	0.954088	0.0310627
Tmem32	0.887095	0.35177
Foxk2	0.963121	0.426674
A_64_P061735	0.938564	0.148629
Hspb2	0.937073	0.0747096
Olr575	1.09708	0.120025
BX883046	1.06169	0.14303
Ranbp1	1.01451	0.773867
Nfs1	1.01851	0.659301
Fam91a1	0.93425	0.610015
Rbm9	1.0253	0.627366
Rnf10	1.04182	0.46367
Ndrg2	0.938227	0.0751765
Ltbr	1.02521	0.256646
A_64_P038099	1.08043	0.338484
Entpd5	1.02671	0.468677
Rbmx	0.969351	0.642942
LOC686264	0.913517	0.234552
Ndufs7	1.0282	0.480518
RGD1307071	1.06178	0.158916
TC632096	1.00339	0.969296
Ppil2	0.986732	0.808637
XM_001058413	0.944548	0.498615
RGD1565784	1.01475	0.499107
Slc39a1	0.997058	0.919343
Msn	0.871415	0.230856
LOC299282	1.04671	0.647534
ENSRNOT00000028188	0.915345	0.121272
Rpl7l1	1.00577	0.844947
Ccdc60	0.946304	0.395252
E2f3	0.998614	0.966761
Mrps25	1.06001	0.151473
Cdt1	0.959709	0.33546
Abi1	0.894524	0.0830865
AY724520	1.2128	0.155773
Rexo4	1.10071	0.0505121
Cd3eap	0.997822	0.914087
Fiz1	0.936474	0.257315
A_44_P508992	1.00216	0.923796
BF555514	0.971639	0.838532
A_64_P096046	0.979438	0.608828
A_64_P083883	1.19443	0.237301
TC591339	0.947233	0.397181
XM_235086	0.941379	0.338221
Tgds	1.06566	0.159401
Nfu1	0.887076	0.100987
Bxdc5	1.00554	0.922245
Rnf166	0.992317	0.787539
RGD1310348	0.995055	0.922998
Nip7	0.995405	0.881847
Tssc4	1.02033	0.635692
A_64_P035996	1.22032	0.159868
Phldb3	0.855994	0.0667649
ENSRNOT00000040629	0.990636	0.872836
Sec16b	0.940369	0.274635
Sppl2b	0.990295	0.584076
Tomm22	1.03386	0.181077
Ddx19b	1.04064	0.48458
Ppp3ca	0.986647	0.776975
Csnk1e	0.902266	0.0381736
Cyba	0.961268	0.374074
Cd44	0.939206	0.163
A_64_P139604	1.14786	0.144576
Plekhg1	0.952813	0.674248
Ppp1r3d	0.947283	0.249845
Bcar1	0.906281	0.00855262
Magi3	1.03092	0.274005
A_64_P153518	0.937711	0.240363
Afap1l1	0.926353	0.0391861
Arhgap10	0.887328	0.0214953
Mitf	1.01401	0.322551
A_64_P138919	1.02309	0.755668
Dnase1l1	1.01666	0.685901
ENSRNOT00000059231	0.972468	0.638915
Ramp2	0.977885	0.714459
Nptxr	0.93262	0.449207
Fancf	0.948461	0.256943
A_64_P003514	1.38169	0.280808
Apom	0.918547	0.269113
Jkamp	1.03094	0.0409289
Tst	1.00096	0.98046
Lrp12	0.969334	0.869644
Efhd1	0.820616	0.0763811
LOC681292	1.00366	0.952231
Cdig2	0.848869	0.0317918
Alg3	0.961071	0.324099
Cdc2l6	0.963554	0.51602
Dclre1a	0.99888	0.981028
Csnk1d	0.977171	0.486489
Tmem57	1.05448	0.0587808
Cbara1	0.952259	0.12727
Trmt11	1.0343	0.661144
Taf15	0.916986	0.190323
Hbs1l	0.973426	0.294029
A_64_P117663	1.00349	0.961664
RGD1560341	0.994938	0.863901
Srm	0.978094	0.70864
Ric8a	0.993907	0.901474
Slc12a2	0.940854	0.228677
Raver1	0.924601	0.157034
LOC688869	1.06541	0.476654
A_64_P033678	0.955794	0.31446
Ndor1	0.979791	0.809717
Vamp4	0.996251	0.892749
Olr1593	1.11369	0.585453
Cnksr3	1.02169	0.282007
Lrrc43	1.08373	0.279397
Pfas	0.972095	0.658217
Sgk196	1.02876	0.546406
Snapap	1.00712	0.621888
Dtx2	0.999144	0.984958
Gsk3a	0.932552	0.147532
Dock8	0.925096	0.286137
Dpep2	0.951654	0.342631
R3hdm2	0.909833	0.123067
RGD1562890	1.54321	0.0803506
Ufsp2	1.03216	0.250987
Ccdc6	0.5111	0.0694771
RGD1565257	0.982959	0.653172
A_64_P112406	0.955979	0.142369
LOC499602	1.09046	0.214992
Rhbdd2	0.96583	0.544765
Scand1	1.04947	0.462109
Cct6a	1.02589	0.649146
Picalm	0.887267	0.489923
Ndufb2	1.01069	0.842117
Pea15a	0.937309	0.030559
Fam35a	1.03796	0.510005
Ulk1	1.11347	0.00652941
Csnk1d	0.930419	0.0545807
Gucy1b3	1.13694	0.0404679
Rtn4	0.979584	0.764987
Dnal1	1.05622	0.454594
Yaf2	1.01776	0.710167
Pyroxd2	0.987853	0.634742
RGD1310159	0.941745	0.377229
Riok3	1.00981	0.474643
ENSRNOT00000013315	0.864903	0.164505
Farsb	0.935327	0.0164048
ENSRNOT00000040164	1.03755	0.184719
BC158842	1.08381	0.0796737
Gpr68	1.04322	0.769693
Chchd10	1.06642	0.507256
Birc3	0.991656	0.910517
Tmeff2	1.16397	0.0240856
Rabepk	1.0588	0.271792
A_64_P039372	1.48583	0.0454479
Slc24a5	1.0848	0.510376
Asb13	1.03337	0.71094
Gabpb1l	1.00533	0.93431
Prickle1	0.906467	0.524263
Blm	1.0101	0.855523
Pdlim7	1.03183	0.406391
BC059164	1.09798	0.134785
ENSRNOT00000030952	1.05353	0.37633
Sec31b	1.15433	0.331973
Ikbke	0.991707	0.893673
Eif4e	0.974433	0.606356
Heatr5a	0.874367	0.133715
A_64_P108963	0.983413	0.6542
RGD1307648	1.04497	0.0618019
XR_005850	1.05087	0.64962
XM_234486	1.05324	0.15821
Fam122b	0.96378	0.513348
Eif5	1.0443	0.380389
Fcer1g	0.891694	0.509162
Paics	0.932069	0.112
RGD1308874	0.993274	0.950477
Snn	0.965096	0.133291
Uxs1	1.01415	0.787918
XM_228468	0.916199	0.0149035
Stam	0.982622	0.567061
Scx	0.925041	0.0574524
Psen2	1.12507	0.269976
A_44_P109907	0.923781	0.200691
A_64_P075357	0.912239	0.132381
ENSRNOT00000063899	0.970685	0.336745
Chaf1a	0.977918	0.628898
Smarcd3	1.01288	0.607386
Wipi2	1.05443	0.0735685
C1galt1	0.954067	0.0884652
Bhlhe40	0.899621	0.055996
Actr10	1.02956	0.522491
Aig1	0.97411	0.275959
Kcnh1	0.895484	0.0423653
Nr1d2	0.816226	0.393996
Pak1	0.90479	0.0280741
Cdk7	1.04652	0.188117
Arnt	0.840734	0.265654
Chkb	1.02185	0.646076
A_64_P039672	1.04969	0.559154
Tra2a	1.01555	0.675937
Hps1	0.94373	0.796226
Cbx4	0.955607	0.22231
ENSRNOT00000019225	0.952305	0.46241
Homer1	1.01526	0.782518
Acvr2b	1.03132	0.207014
RGD1309808	0.964567	0.359635
Chsy1	0.886126	0.400972
LOC100365115	1.09488	0.50838
Jrkl	0.862278	0.0978474
Lats2	0.926087	0.16581
Slc19a2	0.973855	0.649905
RGD1564719	1.05318	0.2422
Il1rl1	0.843347	0.0234168
Zbtb45	1.00203	0.956808
Kdelr3	1.00589	0.529307
Hcr	0.938842	0.553679
Il11	1.03398	0.821782
Glod4	0.962361	0.172504
XR_007887	1.04317	0.228518
Asap1	0.904953	0.151761
A_64_P091799	0.978235	0.595918
Agpat9	0.928185	0.49128
Higd1a	0.958196	0.29154
Fbxl6	0.994899	0.899784
Metrnl	0.963419	0.464037
Spc25	1.01659	0.6155
Ppap2a	0.981669	0.278197
Wrb	1.01711	0.650779
Glis2	0.867466	0.161265
Ltbp2	0.932656	0.0166804
Mdk	1.20033	0.11656
Col2a1	0.921309	0.611175
TC616454	0.923805	0.256407
Urod	1.05136	0.239641
Mettl7a	0.95269	0.329128
Afg3l1	0.946068	0.265631
Trim47	0.991806	0.573099
Purb	0.973527	0.688769
Bbs12	0.966193	0.435401
RGD1309730	1.05724	0.193098
BC088301	0.949064	0.431563
A_64_P161788	0.985866	0.777198
Ssx2ip	0.951822	0.00391176
ENSRNOT00000025531	1.00423	0.934492
Ccnb1	1.06817	0.290855
A_64_P128725	1.05006	0.442694
A_64_P028773	0.920266	0.1684
DV724970	1.01702	0.753569
LOC689740	1.11165	0.166506
LOC680555	0.951832	0.26511
Lrrc8c	0.989666	0.807105
ENSRNOT00000056262	0.979507	0.560584
TC624062	0.947442	0.382903
Ptpn3	1.00908	0.902549
TC600705	1.06579	0.354478
Eif1ad	0.965268	0.321163
Mmrn2	0.958539	0.789824
Hbegf	0.965071	0.530251
Pik3ip1	1.01593	0.736458
A_64_P001592	1.01362	0.755796
Trim47	1.0127	0.454634
Grinl1a	0.961452	0.021417
Rimbp2	0.953352	0.527018
A_64_P095151	0.977839	0.668239
Dclk2	0.936554	0.391964
A_64_P084563	1.08407	0.290132
Hspa8	0.906812	0.182775
ENSRNOT00000001326	1.02183	0.354679
Crnkl1	1.03559	0.281486
Psme4	1.02198	0.679739
Yipf6	1.02388	0.548757
Rnf2	0.967419	0.749955
RGD1564391	0.982223	0.848929
Slc35b4	1.09483	0.116677
ENSRNOT00000006406	1.09225	0.079283
Galc	1.19502	0.106041
Gatm	0.964499	0.604117
Tmem203	1.04379	0.477834
Plxdc2	1.03099	0.701525
Wdr32	0.937545	0.169525
Arl6ip1	1.0375	0.328085
Cdk5rap3	1.07339	0.101909
Scpep1	0.929443	0.0908517
Ung	0.980844	0.543047
Npepps	0.943665	0.275706
XR_007575	1.17857	0.0597073
XM_229109	1.12432	0.235569
Eif4ebp1	0.951868	0.120059
Vezt	1.03281	0.344473
Golga2	0.985663	0.735099
Sh3bp5	0.926995	0.00213576
Fus	0.983187	0.856425
Osbpl3	0.979875	0.691962
Dlst	0.986594	0.597593
ENSRNOT00000026688	0.95527	0.426342
LOC685685	1.00775	0.959066
Smpdl3b	0.978146	0.610387
Otud1	0.946599	0.305429
Yeats2	0.941277	0.67157
Stard4	1.02444	0.463078
LOC361985	1.00326	0.95514
XM_214910	0.884016	0.590798
Specc1l	0.974623	0.589703
A_64_P041531	1.07102	0.056121
Mak10	0.985899	0.525343
A_64_P051627	1.02202	0.607075
A_64_P090354	0.938862	0.227221
Sumo2	0.972185	0.202021
Cat	0.999622	0.996337
Ddah1	0.935587	0.138669
RGD1562101	0.818541	0.171766
Timm10	1.04307	0.0938046
H13	0.967344	0.245405
Psmg4	1.02821	0.254891
TC596892	0.953346	0.0403336
Eif2b2	0.991322	0.679275
Aldoal1	0.91421	0.22753
LOC690138	1.07572	0.410288
Ctdspl	0.963457	0.548708
Tpst1	1.07369	0.150307
Mthfd2	1.01447	0.774136
Tcp11l1	0.939719	0.369728
RGD1563135	1.02644	0.697563
Pcsk4	0.981208	0.730892
Ttc27	0.939273	0.244344
Klk11	1.18044	0.027125
Cd47	0.982484	0.651529
Hsd17b7	0.94911	0.465302
Wwp2	1.00195	0.961981
Tmed3	0.986608	0.260101
Depdc6	0.887486	0.0679298
Cdc6	1.07542	0.133969
A_64_P150376	1.06497	0.260317
TC625381	0.926122	0.159732
Tm9sf3	0.949389	0.318297
Rnf145	0.889679	0.159514
Ifi44	0.996034	0.838654
Znf521	0.899145	0.347899
C1qtnf6	1.05019	0.730297
ENSRNOT00000060583	1.03632	0.67198
Stx8	1.03411	0.469298
Agap3	0.954065	0.57135
Xrn2	0.946268	0.056405
Crot	1.00982	0.525332
Uhrf1bp1l	0.951485	0.411673
Loxl2	0.944966	0.242383
Pole	0.939375	0.572226
A_64_P004864	1.05047	0.165186
Cdc37l1	1.02025	0.296339
Fam111a	1.02068	0.807227
Car11	0.985784	0.410497
A_64_P037396	1.1045	0.0363443
Nes	0.9045	0.268277
Tmem8	0.90514	0.123575
Srp54a	0.998747	0.988099
Dpagt1	0.97548	0.422908
Gart	0.960912	0.372882
Nfatc4	1.04989	0.269445
Pcnx	0.919761	0.287789
Apol9a	0.980009	0.550067
Pias3	0.989441	0.777424
LOC681384	0.92098	0.31987
A_64_P127031	1.09886	0.0497204
Glt8d1	1.08444	0.0901985
ENSRNOT00000015587	1.02986	0.740546
Trub2	1.04788	0.010185
Fbxo30	1.00745	0.816406
Hps1	0.871024	0.0138443
Slc25a13	0.971974	0.498759
Traf3	0.921622	0.245678
EV766395	0.904585	0.12697
A_64_P146350	1.03591	0.553961
A_64_P151899	1.25243	0.323839
LOC494499	1.07099	0.464504
A_64_P102776	1.12724	0.528154
ENSRNOT00000043161	1.01816	0.750289
A_64_P085331	0.960179	0.373061
Ccl27	0.931324	0.329671
Nfkbia	1.02483	0.611486
Ly9	1.41065	0.13604
Dynll1	1.04381	0.0044443
Mospd3	1.00418	0.915848
A_64_P082984	0.978551	0.279556
Dcakd	1.00723	0.85765
Pex14	0.999734	0.996269
Sh2b3	0.960453	0.0778955
A_64_P078924	1.05676	0.0809256
Zdhhc21	0.89267	0.0173537
Slc26a6	1.08119	0.0213144
A_64_P128720	1.01896	0.490807
Ptpn13	0.869925	0.263622
Tcfap4	1.00181	0.979796
Ccndbp1	1.04995	0.159056
Arhgap11a	1.01107	0.834606
Rgs19	0.983321	0.558692
Nutf2	1.02558	0.543002
Sharpin	1.03788	0.419759
Syde1	0.972244	0.166995
Rgs2	0.923893	0.41891
LOC691551	0.949319	0.369172
ENSRNOT00000056867	1.03333	0.509372
A_64_P053398	1.06461	0.299419
A_64_P072282	0.965778	0.515068
LOC684314	1.07246	0.375567
Stk19	1.01945	0.655924
RGD1308541	1.00887	0.904072
ENSRNOT00000043260	0.932381	0.738472
Cirh1a	0.987744	0.747945
RGD1560666	0.961818	0.581726
ENSRNOT00000040366	0.97337	0.660104
ENSRNOT00000018440	0.916659	0.213423
Mfn2	0.966955	0.327116
A_44_P806297	0.924625	0.0534299
Slc7a1	0.857056	0.0911823
ENSRNOT00000041132	1.04767	0.640341
Cflar	0.919787	0.050022
Mcm4	1.00077	0.993095
ENSRNOT00000045189	0.920911	0.516487
Ddx56	0.9532	0.292786
Tbx18	0.962063	0.49795
Fam133b	1.01164	0.513221
Tle2	0.943035	0.413093
Eif3s6ip	1.02152	0.62716
ENSRNOT00000060251	1.04738	0.492683
Trim46	0.941425	0.041737
Pldn	0.991676	0.838848
A_64_P018227	1.0723	0.450919
Ddx18	0.981214	0.795396
Tesk1	1.09841	0.268035
Cenpv	0.989317	0.858395
Ndrg1	0.88435	0.0854971
Snip1	1.01495	0.647112
Rab8a	1.01996	0.216349
TC635171	0.962882	0.476444
Zfp445	1.05927	0.659622
Visa	0.970554	0.0569368
Pgf	1.0794	0.410648
Daam1	0.958099	0.288131
Mcoln1	1.06256	0.188291
Krtap1-3	1.03632	0.457222
Ppp6c	1.0558	0.192379
TC609589	0.959907	0.364368
Sp110	1.01556	0.592264
Thrsp	0.949651	0.787232
ENSRNOT00000054861	1.00808	0.888884
Fbxo34	1.02051	0.55607
RGD1309621	1.04509	0.624017
Bdnf	0.982976	0.682452
ENSRNOT00000038253	1.12814	0.326251
A_64_P160586	0.914938	0.0472775
Stxbp3	1.04154	0.0589291
Ankrd39	1.01573	0.797737
Letmd1	1.05844	0.383776
Sh3gl1	0.987355	0.845216
Sptlc2	0.975604	0.703976
Rrs1	0.983611	0.762113
Morc4	1.01967	0.822532
Atf1	0.973411	0.606766
Lce1l	0.981254	0.829235
Ccdc102a	0.964181	0.220931
Nup98	0.953461	0.30602
RGD1307603	1.0384	0.736856
Ccdc99	1.01457	0.701376
Rogdi	1.05124	0.15037
A_64_P030976	1.12715	0.524117
Slc25a23	0.985336	0.695863
Kifap3	1.02169	0.576594
Atxn2l	0.954705	0.223949
LOC497940	1.07132	0.537541
Kctd13	1.014	0.671338
RGD1565289	0.947483	0.170268
XM_229478	0.964789	0.666196
A_64_P079483	1.03247	0.384084
A_64_P010902	0.935565	0.0539854
Serpine1	1.08357	0.305296
Fam118a	0.955078	0.446737
Rpl36al	0.983795	0.679961
LOC691729	1.03584	0.0870987
Ccdc28b	1.103	0.199139
Tcf12	0.952382	0.503059
Znf467	0.956718	0.145695
ENSRNOT00000029976	0.885575	0.242323
RGD1559892	1.08341	0.144973
A_64_P058192	0.987719	0.763889
LOC683512	1.01001	0.84958
XM_221003	0.977995	0.696142
Pc	0.909755	0.0506245
Snrpd1	1.02288	0.234579
Mfap4	1.13583	0.144073
RGD1561671	1.19868	0.205982
ENSRNOT00000030033	1.00175	0.935983
EV768969	0.889187	0.188853
Rnasek	1.03582	0.645343
ENSRNOT00000046960	1.04025	0.722675
Cd63	1.00329	0.928059
ENSRNOT00000007347	1.006	0.711594
Prdm4	0.974609	0.20763
Olr1l	0.921643	0.207227
Bmp1	1.07925	0.211349
ENSRNOT00000058560	0.921219	0.293446
Flii	0.941812	0.506885
Mst4	0.977628	0.254623
LOC691700	0.99306	0.937887
Arf2	0.95386	0.614796
Map2k3	1.03325	0.185152
F2rl2	0.982209	0.581625
Ano10	0.993571	0.853139
Phf1	0.982214	0.760723
Max	1.01921	0.748017
Emr4	1.04684	0.688906
Acd	0.97934	0.53675
LOC690415	1.04232	0.704802
Tmem106c	0.977343	0.675587
LOC689519	0.963688	0.320418
ENSRNOT00000042729	1.02452	0.848882
Nap1l1	1.00514	0.895398
Lats2	0.88332	0.344286
Bid	0.990318	0.830936
A_64_P019245	1.01972	0.613359
Abhd5	0.982129	0.358
Psma5	1.0437	0.0659772
Cpsf2	0.947195	0.0928714
Slfnl1	0.977176	0.749804
Lmtk2	0.961831	0.303349
TC603109	1.00245	0.954164
Tgm1	1.04692	0.725398
Slurp1	0.979502	0.699282
Itga10	0.980039	0.647692
Atp2b1	0.878799	0.331981
Rufy1	0.918401	0.232082
Dhrs1	1.00397	0.925461
A_64_P001937	0.957943	0.327738
Taf11	1.05627	0.233951
Kcnh2	0.825357	0.0316861
Lias	1.00414	0.922257
RGD1306583	1.03659	0.12295
RGD1311906	1.0789	0.280033
RGD1311892	0.98676	0.800177
Zfand3	0.960965	0.352147
XR_009593	1.00056	0.974069
LOC498201	0.937713	0.37292
Scmh1	0.958616	0.0876211
LOC689574	1.0379	0.238972
RGD1309926	0.96181	0.489425
XM_235476	0.938311	0.36167
Mllt11	0.961847	0.320764
Stard13	0.948136	0.247646
Gar1	0.997608	0.958233
A_64_P046947	0.982121	0.395101
L2hgdh	1.0456	0.754703
Phldb2	0.991082	0.76266
Phyh	0.983363	0.405299
Vamp1	1.01196	0.881755
Rbm6	0.980296	0.499244
ENSRNOT00000002064	0.960623	0.0159317
Tmem184a	1.0902	0.0905345
Dnajc14	0.993784	0.789179
Rgnef	0.988318	0.696092
Dusp6	0.946248	0.0960933
Arfgef2	0.906374	0.0109334
Depdc1b	1.13679	0.0205163
Mcpt9	0.978036	0.746068
Cab39l	1.03726	0.420143
Znf294	0.972058	0.759726
A_64_P163776	0.9936	0.907685
Slc7a5	1.0278	0.872156
LOC497848	1.05434	0.0556237
Tbc1d17	0.954337	0.409738
Ssbp3	0.959355	0.0722249
LOC293589	1.01892	0.417611
CO388903	1.00217	0.913485
A_64_P072352	1.0686	0.224215
Flot2	1.01591	0.577813
Abtb1	1.01497	0.725909
Tyrobp	1.02555	0.486869
Slc35e3	0.992642	0.759085
A_44_P713490	1.01059	0.63724
Eno2	0.963752	0.699919
Pigm	0.957386	0.595373
A_64_P043936	0.885503	0.374546
Rnf144b	1.03915	0.540537
Spr	0.984747	0.799439
Stat5b	0.913382	0.121266
Fam198b	0.934634	0.0735725
LOC691572	1.0817	0.393672
XR_008872	0.992446	0.850651
Kdm6b	0.925331	0.230961
A_64_P049146	0.966981	0.591115
Rapgef2	0.875587	0.132823
Krtap21-2	1.04394	0.345754
Cad	0.890861	0.214864
BG673348	1.07957	0.15963
Olr233	0.668739	0.0918959
A_64_P054009	0.975242	0.27004
Agps	0.961085	0.50381
Fam168a	1.00739	0.847155
Elovl5	0.95945	0.694658
Sec31a	1.03924	0.437006
Bag2	0.954146	0.112366
Dis3	0.987983	0.874837
ENSRNOT00000021320	1.06043	0.321736
Ttc7b	0.981864	0.66638
Cdc25a	0.996962	0.949194
Casc1	1.07902	0.198426
Hyal2	1.01559	0.378756
Anks3	1.08188	0.0783226
Hmga2	0.979466	0.72722
Kctd6	1.01402	0.844196
Rab6b	0.882861	0.0516765
LOC680964	1.02606	0.504798
Acss2	0.938033	0.167749
ENSRNOT00000012588	1.01235	0.76577
Ring1	0.921843	0.12214
Slc25a13	0.987833	0.866308
A_64_P120322	0.826005	0.303554
Fam110a	0.924178	0.0346793
Solh	1.02504	0.446141
Nme3	1.02086	0.524194
Tbc1d1	0.903023	0.253945
Zhx3	0.961649	0.129994
Pqlc1	1.06002	0.270095
A_64_P063588	1.01013	0.7706
TC603663	0.977729	0.830797
Rpe	1.11308	0.256305
Tspyl1	0.985649	0.637244
Bag4	1.00719	0.72153
Plcxd2	0.811486	0.426122
ENSRNOT00000013417	0.965892	0.646518
Gja7	0.999088	0.991837
Ifi30	1.02399	0.413678
Vcl	0.889691	0.226401
ENSRNOT00000041436	1.15004	0.656738
Kif5b	1.01565	0.707251
Gpt	1.02519	0.635911
Rbbp5	0.890476	0.45198
LOC498972	0.964499	0.573973
Tmem43	0.911182	0.110303
Camk2d	0.954276	0.512597
A_64_P024890	1.0124	0.745514
Mdfic	0.951961	0.302377
A_64_P087233	1.00804	0.830209
Zbtb26	0.889739	0.586709
Ei24	0.952204	0.574275
LOC690217	0.984706	0.571657
Scx	0.930404	0.0739424
Rtn4ip1	0.966772	0.532075
RGD735112	0.994502	0.743835
RGD1309102	0.993388	0.90593
A_64_P015163	0.743307	0.386228
Rps6kb2	1.06985	0.0561288
Ppapdc3	1.09201	0.261377
A_64_P079058	1.0143	0.887648
RGD1310507	1.07246	0.192525
Trim2	0.909447	0.152945
Fam82a2	1.0026	0.977141
Rnf111	0.903988	0.0692284
Igf1r	0.900641	0.231786
Rtkn	0.931159	0.48143
Heatr1	0.904464	0.146581
Olr143	0.897244	0.773192
Mterfd1	1.02814	0.474679
TC615878	0.918799	0.188144
LOC687713	1.09928	0.2604
A_64_P104695	1.02162	0.681282
R3hdml	1.02161	0.790753
Kat2a	1.02447	0.697505
Rras2	0.98993	0.768392
Minpp1	1.00202	0.929861
RGD1310507	1.04182	0.275236
Fzd1	0.963674	0.430243
Rnf126	0.950853	0.501522
Epha2	0.918735	0.235305
Galt	0.972364	0.488383
Foxk2	0.943992	0.172102
A_64_P166128	1.03243	0.0393351
Slc44a1	0.972535	0.271177
Akr1cl2	1.04505	0.30348
Hip1	0.929064	0.0710004
Ptpmt1	1.01455	0.687772
RGD1359600	1.1449	0.302065
A_64_P136597	1.15569	0.020999
Prkaa1	1.05825	0.194574
LOC689116	1.02928	0.413707
NM_001105930	0.960162	0.362065
Ano4	0.889767	0.00203571
Esyt1	1.00223	0.977019
C1d	1.09473	0.149295
MGC94192	0.965665	0.133961
ENSRNOT00000021857	1.04096	0.0810507
Polr1e	0.959695	0.554393
Nolc1	0.958707	0.50374
Vps18	0.932768	0.278959
Sdr39u1	0.993466	0.938205
Rest	0.891812	0.176969
Aurkc	1.05746	0.271877
Drap1	1.01408	0.799473
Hmgb3	1.05864	0.00077095
Pnpt1	1.0467	0.224822
Siva1	1.05313	0.0505926
Cox11	0.961481	0.596453
Gorasp1	1.00734	0.571508
Kif20a	1.00514	0.881615
Ccny	1.03465	0.308887
Spock2	1.04088	0.721028
Usp18	0.980497	0.570078
A_64_P036634	0.738908	0.0272225
Tenc1	0.943149	0.297415
Cpt1b	1.05887	0.545054
Zdhhc14	0.943625	0.0498956
Snx33	0.868878	0.00654511
XM_340932	1.3551	0.0771056
A_64_P157285	0.986519	0.680136
Rprd1a	1.08165	0.115837
Ccdc97	1.00933	0.0854693
RGD1562977	0.679812	0.161125
Olr1509	1.06733	0.71396
Ube2q1	0.950462	0.22459
Sncb	1.02901	0.72453
Smarcal1	1.05208	0.111308
Bmx	1.01387	0.872262
Ajap1	1.01654	0.619969
A_64_P140275	1.08054	0.235355
A_64_P003761	1.08407	0.484747
Polr2e	1.02812	0.514215
Mtmr10	0.960838	0.611056
Tcta	1.01179	0.674884
Slmap	0.940753	0.585871
Tasp1	0.99364	0.732774
XM_230709	0.991031	0.853601
Cyp26b1	0.923017	0.196413
Vpreb2	1.18721	0.638466
TC591623	0.946911	0.559906
RGD1563574	0.993288	0.930449
ENSRNOT00000018460	1.05027	0.48946
Eif3a	0.950748	0.314882
A_64_P108652	0.9048	0.0469267
A_64_P140298	0.941937	0.365225
Polr3g	0.958158	0.448352
Rtn4rl1	1.01847	0.946939
Mmp10	0.969682	0.824573
Synj2	0.907317	0.133995
Vps45	1.00884	0.718417
XR_007312	0.958711	0.0516846
LOC691141	0.974788	0.652618
A_64_P026771	0.858288	0.299775
RGD1564300	1.04353	0.0499839
Fnbp1l	0.916804	0.351853
RGD1304953	0.871917	0.0871152
A_64_P005802	1.04861	0.482946
Znf524	1.04507	0.155996
A_64_P120539	0.937114	0.578006
XM_216321	0.967391	0.351106
RGD1564437	1.00732	0.951924
Casr	1.36071	0.140629
Mettl7a	1.01214	0.238674
Col9a2	1.09972	0.569414
Irak1bp1	1.03147	0.313929
Dclre1c	0.981293	0.83838
ENSRNOT00000044234	0.901384	0.0866642
Plekhh3	1.01292	0.408034
Vash2	1.02417	0.744456
A_64_P084952	1.09375	0.170015
Med22	0.99538	0.944756
Map1a	0.850266	0.073232
Gabrq	1.06894	0.208896
CF110390	0.946317	0.517431
Mmgt2	1.03368	0.366118
Gatad2a	0.978551	0.296716
Stk3	1.05837	0.409479
Sf3a1	0.951541	0.593232
RGD1311847	1.0227	0.633333
Gpr17	1.05289	0.211596
Nckap1	0.954653	0.238534
Ttc4	1.01458	0.853661
Abcg3l2	1.05159	0.0882207
Agfg1	0.936232	0.196493
Dock1	0.93493	0.39029
Mlycd	1.02349	0.273369
Slc29a4	0.893862	0.0427481
Socs5	0.938992	0.072215
Hemk1	1.02372	0.467562
Anapc10	1.00723	0.886191
Ccna1	0.788009	0.128618
Asf1a	1.04794	0.616206
RGD1563532	0.981571	0.792286
Purb	1.02881	0.248096
XR_006214	1.08558	0.490132
LOC100360189	1.09261	0.746884
Top2a	0.934376	0.451974
Nr1h3	1.04459	0.440389
Insig2	1.02469	0.386791
Suv420h2	1.11283	0.284241
A_64_P161344	0.976892	0.742202
Ppm1l	0.921353	0.0986767
Timm44	0.982122	0.709562
Vrk2	1.03177	0.602828
Tmem185b	0.957313	0.615527
LOC360919	1.05322	0.446289
Adam33	0.927604	0.425818
Eif4b	0.961739	0.281128
Creb3	1.04251	0.294603
Mad1l1	0.996883	0.943872
Clic4	0.9376	0.0320772
Ndufaf4	0.989041	0.811181
XM_345435	0.999606	0.989951
ENSRNOT00000037202	1.75968	0.143238
ENSRNOT00000023145	0.940906	0.5738
XM_224238	1.02334	0.337214
RGD1306119	0.890761	0.0874686
Ak1	0.967422	0.148951
Osgepl1	0.967398	0.573677
Ap1s1	1.0326	0.576563
Akap12	0.748135	0.0806962
Cnot8	1.01737	0.105905
Cyp4f5	1.04037	0.252802
Npas2	0.910571	0.0617868
Phf2	0.94751	0.336734
XR_008704	0.960355	0.407927
TC609365	1.07604	0.363853
Rgl2	1.01	0.76679
A_64_P003494	1.31217	0.241816
RGD1305508	1.04236	0.185569
Ocel1	1.05346	0.296051
Armc7	1.01111	0.852863
Atxn2l	0.945622	0.183972
Nsdhl	0.963741	0.26548
Mbip	0.952699	0.515675
Ipo9	0.959865	0.550764
Rrp15	1.00434	0.917413
Mxi1	0.994892	0.879361
TC591218	0.953045	0.201604
Ppp1r14c	0.874759	0.0972119
A_64_P044415	1.02666	0.489892
Nkap	1.02686	0.690148
ENSRNOT00000017748	0.966809	0.375406
Pigt	1.00845	0.533478
Scly	1.04601	0.218875
TC616929	0.957352	0.477832
Arl8b	0.96171	0.226538
Lphn1	0.889742	0.204822
LOC682888	1.0047	0.932046
Jub	0.919502	0.0769924
Trim5	0.973786	0.559925
Acrbp	1.37603	0.000482983
Fam189b	0.984461	0.49091
Tpcn2	1.1064	0.326519
XM_220957	1.00918	0.825852
LOC680531	1.07281	0.0470925
Slc39a4	0.996318	0.955002
TC592130	0.993789	0.766494
Best2	1.14091	0.0749298
ENSRNOT00000007475	0.943162	0.479431
Kctd21	1.04683	0.653517
Insc	0.904979	0.0602971
Ier3	0.987821	0.562314
Bdh1	1.02833	0.509936
ENSRNOT00000026267	1.0411	0.241695
Tgfa	1.06986	0.221787
A_64_P112055	0.729748	0.0511881
Ncapd3	0.996952	0.931267
ENSRNOT00000032643	0.989059	0.745635
RGD1311946	0.981986	0.689422
Nod1	0.976567	0.0470974
Slc24a6	0.961226	0.609954
Efemp2	0.956855	0.138257
Sema3c	0.91603	0.000341356
Cpt1a	1.03272	0.35176
Fam158a	1.08247	0.458771
Ppig	0.929738	0.127056
Serpinb9	0.918762	0.190167
Ctbp2	0.954502	0.325514
Inpp5f	0.956187	0.139434
Dnm1l	0.981806	0.847279
Ccnc	1.01072	0.861251
Fusip1	1.05693	0.127328
Trpc2	1.07098	0.10902
A_64_P101296	1.08983	0.632162
Pfkl	0.936485	0.2703
XR_007769	0.995607	0.87378
Mtor	0.911222	0.243161
Ssr1	0.974002	0.449118
ENSRNOT00000029968	1.0562	0.473863
RGD1311578	1.0457	0.36626
ENSRNOT00000034908	0.987985	0.864112
Rtkn	1.02577	0.402445
Med6	1.01383	0.496903
Olfml3	0.967889	0.0516348
Acsl1	0.941439	0.0139778
Ppp2r5c	1.02455	0.40067
Dnajb11	0.991768	0.837971
Sox18	1.07064	0.302275
A_64_P085902	1.00963	0.884098
Parn	0.92979	0.144542
Cln6	1.01537	0.743797
Plaur	0.953933	0.153459
LOC313707	0.95298	0.21733
Fam176b	0.978037	0.608007
Megf9	0.90481	0.0283757
Flcn	0.980506	0.330706
Dctn3l1	1.05799	0.239704
Dnm3	0.99148	0.909814
Wdr1	0.986229	0.624415
Lrp5	1.03004	0.784678
Aaas	1.02201	0.688767
Cox6a2	0.943346	0.106258
Mcm6	0.978103	0.742221
Mapkap1	1.04347	0.185579
Rnd2	1.03913	0.376209
A_64_P098240	1.08562	0.0435119
Ptov1	0.961148	0.284844
XM_230014	0.925484	0.165031
Klf15	0.856201	0.0537962
A_64_P153616	1.28726	0.116807
RGD735140	1.14196	0.0558851
A_64_P069603	1.27141	0.531739
Atp5hl1	1.03234	0.322079
Cs	0.987683	0.748758
Klhl21	1.02715	0.452044
Osbp	0.868337	0.266861
Nufip1	0.992873	0.783883
Nr2c1	0.952743	0.0252977
Cstf2t	0.956598	0.454955
Gabpa	0.995561	0.780608
Tp53inp1	1.00991	0.62313
XR_007481	1.04411	0.517126
Calhm2	0.96181	0.757822
Polr2g	1.08108	0.174309
Trak2	1.00601	0.810316
Spire1	0.987963	0.749798
Exoc5	1.09419	0.408053
Erbb2	0.987666	0.652257
Smad2	0.930918	0.00791799
LOC360997	0.939075	0.142905
Hnrpd	0.967795	0.540784
RGD1562914	1.24931	0.165044
Slc16a1	1.01035	0.870237
Rgs14	1.05283	0.323891
Ccdc112	1.06504	0.203421
Alg2	0.979708	0.554699
Paqr6	1.14714	0.249576
Actr3b	0.979848	0.89746
Ddit4	1.06205	0.423686
Sesn1	0.745539	0.127046
Wtip	1.00234	0.950974
2012-09-11	0.950457	0.227961
Ifrd2	0.992805	0.775944
XR_007568	0.918073	0.212044
Ppil5	1.08571	0.235154
Cdkn1b	0.986062	0.437585
Ube2i	1.06447	0.00394273
Slc6a7	1.04449	0.821736
LOC689412	1.03323	0.459622
Eno2	0.95639	0.602391
Cyp4f37	1.07819	0.224188
Mettl2	1.00394	0.870189
Hat1	1.00676	0.821202
Akap8	1.00913	0.761654
Taf9b	1.03845	0.4198
XM_233699	1.07104	0.588144
Large	0.914597	0.00300388
Pno1	0.993162	0.852784
Mrps17	1.0421	0.468631
ENSRNOT00000050759	1.15012	0.02404
RGD1562216	0.90192	0.240054
Atg5	0.971828	0.528754
Pafah1b2	0.98912	0.855025
Fam35a	0.992762	0.882717
Bcl3	1.00962	0.829664
Trp53rk	1.01405	0.747291
Sit1	1.21804	0.298422
Srp72	0.967601	0.49303
Nfrkb	0.968156	0.247721
Papolb	0.883704	0.197929
Olr1397	1.09871	0.849641
Vti1a	1.05286	0.426314
Rpia	0.967464	0.274096
A_64_P000846	0.988431	0.459703
Atp11b	0.967097	0.573697
Cdca7	1.0471	0.351126
Sec14l2	1.01386	0.721663
Prrg3	0.945234	0.0586799
Chmp7	1.09104	0.215791
Gphn	1.02121	0.551788
Hadh	1.02185	0.511558
Znf764	0.868902	0.150562
Efhd2	0.947386	0.394629
LOC679859	1.05063	0.493274
A_64_P081738	1.12232	0.182203
Zinki	1.0864	0.115653
RGD1563913	1.00176	0.990216
ENSRNOT00000020691	1.09984	0.6386
Ninj2	0.959365	0.630326
Tcf15	1.01496	0.77761
Zmynd17	1.14403	0.390096
EX491730	0.946247	0.436902
Tgfbi	0.896385	0.0643857
Myst1	1.02207	0.251569
Slc2a5	0.95729	0.711131
Ccdc37	0.88418	0.24137
Eaf1	0.986606	0.734017
Zfp637	1.10723	0.0698309
A_64_P039586	1.01365	0.864633
Zranb2	1.068	0.0796716
Fgf2	0.951063	0.519134
Zdhhc6	1.00727	0.744044
Larp1	0.979496	0.647116
Dpy30	1.06109	0.0200896
Shmt1	0.975212	0.363016
Tusc1	1.02682	0.685554
XR_005972	1.00526	0.921563
Usp46	1.08562	0.144501
Hspd1	0.942984	0.019329
ENSRNOT00000036793	1.00503	0.918386
Morn1	0.990952	0.953957
A_64_P117106	1.00741	0.890407
A_64_P125948	1.55884	0.168655
ENSRNOT00000002917	0.998578	0.980875
Mknk2	1.04608	0.331174
RGD1563853	0.973733	0.367997
RGD1562461	1.04928	0.839956
Adprh	0.995653	0.882955
Ipo5	0.957265	0.0494951
Usp18	0.954335	0.241844
RGD1562376	0.914021	0.219702
RGD1562291	0.916598	0.511817
A_64_P003561	1.10823	0.127364
Uqcrc2	1.00876	0.744086
Slc2a9	0.893353	0.343586
Atn1	0.903606	0.273698
Znf553	1.08129	0.144874
TC605744	0.970382	0.569937
Pbx4	1.13652	0.0247556
A_64_P042923	1.05305	0.304924
Pxk	1.01523	0.585458
A_64_P163633	1.07233	0.787155
ENSRNOT00000011676	0.97316	0.839436
RGD1566149	0.973231	0.726438
Lsp1	0.938312	0.10189
Cltb	0.997294	0.944052
Eed	1.03918	0.499577
LOC689927	1.03515	0.439244
Abca7	0.968859	0.705909
Zdhhc4	1.05095	0.179341
Timm8a1	1.01027	0.767437
Mapk1ip1	1.0302	0.527642
Snap47	1.07758	0.104729
Sfrs1	0.999533	0.995552
Col5a3	0.953124	0.675797
A_64_P090035	1.20535	0.191608
Rngtt	1.05239	0.728572
Yap1	1.02457	0.669806
Ankle2	1.04048	0.344603
BF389785	0.842593	0.0884038
Ramp1	1.04483	0.440171
Acox1	0.975417	0.520924
Casp12	0.992356	0.762561
Cnfn	1.03298	0.538207
Cox6c1	1.18606	0.124922
A_64_P081191	1.00191	0.95601
ENSRNOT00000018684	1.09349	0.295808
ENSRNOT00000010789	1.07041	0.131318
ENSRNOT00000008576	1.09049	0.238044
Eif4e3	0.998789	0.966855
Dedd	0.949482	0.245516
LOC301748	1.22289	0.489976
LOC367276	1.08197	0.39261
Rad18	1.0182	0.69806
Tlcd1	1.05206	0.465618
LOC690079	0.912764	0.437409
Trmt6	0.993607	0.911327
Mid1ip1	0.955841	0.0234169
Ttc30b	0.975752	0.457044
Clk4	1.00899	0.874103
Ccr1l1	0.999627	0.996576
Bcl2l1	0.944031	0.0699517
Akr1b10	1.02015	0.690196
Adamts2	1.13454	0.217898
Lck	1.4122	0.28985
Samd4a	0.944471	0.0549024
Chchd5	1.12937	0.0447507
ENSRNOT00000065430	1.07706	0.0174692
Abcb1b	1.00404	0.917058
Itpr1	0.878907	0.109616
Lin54	1.02233	0.587884
Tgfb1i1	0.858047	0.0823871
A_64_P063115	1.30426	0.126944
ENSRNOT00000035711	1.09001	0.0177883
Mtfr1	0.983986	0.676082
ENSRNOT00000028794	1.0343	0.574374
Cybasc3	1.0383	0.0736807
ENSRNOT00000046734	1.04152	0.242368
Btg3	0.932645	0.330369
Mll4	0.931239	0.382028
Impdh1	1.00073	0.986392
Inpp5a	0.840697	0.421656
Tgfb1	0.956773	0.648321
Geft	0.966456	0.131306
RGD1564290	1.01651	0.702119
Rad51ap1	1.05679	0.229158
Atpaf1	1.00007	0.999123
Psmb7	1.01439	0.340706
Znf503	0.987422	0.756319
Ell	0.96692	0.235748
RGD1304737	0.982152	0.52925
C8g	0.964694	0.174994
Ankrd49	0.959742	0.508421
Phf20l1	1.06503	0.120432
TC620610	0.970215	0.383636
RGD1310127	1.01156	0.843373
ENSRNOT00000010929	0.972371	0.544885
Mapk11	1.1294	0.257911
RGD1566078	0.981093	0.449896
TC618960	1.00798	0.881649
Mybl2	1.05523	0.0740176
Wdr20a	1.03134	0.286802
Cep164	1.00973	0.76995
RGD1565210	1.11025	0.522163
A_64_P057076	1.03002	0.834634
A_64_P034419	0.873245	0.223593
ENSRNOT00000048141	0.974236	0.584101
LOC690885	1.01699	0.709532
Ndufaf4	1.0255	0.488562
Slc1a4	0.826166	0.14281
FM073566	1.19772	0.0331924
LOC687483	1.17861	0.475569
Trim32	0.940319	0.137685
A_64_P007046	0.982294	0.764966
Btbd6	1.03544	0.48536
Ralbp1	0.980447	0.496098
Itgb1	0.930209	0.489855
A_64_P028196	0.954494	0.536006
Cdc73	0.95263	0.614647
MGC112830	1.04612	0.0966149
LOC679578	0.912272	0.0122438
Pinx1	1.01534	0.428197
Pdk2	0.985878	0.789961
Glrb	0.988017	0.941603
A_64_P042093	0.979425	0.758159
Wars2	0.959459	0.334845
RGD1563482	1.04166	0.149838
Utp6	1.03314	0.490312
Jag1	0.824114	0.0170245
LOC363458	0.94393	0.656698
Efcab4a	1.09907	0.0566356
Spry4	0.977068	0.545171
Olr1670	1.01069	0.899126
Mapk9	1.03107	0.714859
Ktelc1	1.01171	0.901834
Gtf2i	0.941106	0.129837
Tmem38b	1.03077	0.590753
Llgl1	0.931464	0.263129
Arl6	0.989865	0.816275
Unc119b	1.03176	0.177366
Zbed4	0.868042	0.491038
Zer1	1.00664	0.785019
A_64_P021151	1.01022	0.92459
LOC494529	0.996158	0.920199
Fst	0.921418	0.08016
Tnfrsf9	1.18072	0.26018
Zfp414	0.936015	0.0953558
Arc	0.95531	0.0849259
Slc3a1	0.827078	0.0740145
Bbs4	1.0802	0.173399
Podnl1	0.944414	0.286354
ENSRNOT00000042720	1.10599	0.361782
Ap2b1	0.935315	0.120209
Samd8	0.987926	0.82328
Adam19	0.966031	0.584356
Yipf2	0.998311	0.980476
A_64_P000600	1.01549	0.533071
Tcirg1	1.02533	0.383303
Atpaf2	1.00578	0.857642
LOC690350	1.07178	0.100861
Hdac11	0.979459	0.884329
Arntl	0.973469	0.523898
Tpbg	1.04469	0.438163
RGD1562582	1.01365	0.780647
Secisbp2l	0.967139	0.515857
Prph	0.983558	0.629815
Snx25	1.0348	0.359483
Ier5	0.942964	0.00841155
Thop1	0.976269	0.74637
Fam20b	0.94963	0.0313884
Slc9a5	1.11411	0.191669
Supv3l1	0.991126	0.825363
Sparcl1	0.935853	0.544277
Cyld	0.946019	0.294875
A_64_P141122	1.02401	0.264312
Tmem123	1.00465	0.870522
Mest	1.08574	0.266534
A_64_P020899	1.08053	0.710656
TC586666	0.919997	0.290449
A_64_P044786	1.20698	0.2633
Cdk5r1	0.979606	0.79585
LOC680027	1.01117	0.821527
Mtif2	1.03657	0.368337
Gpr137	1.03045	0.453811
Ing2	0.951061	0.398806
Eif2c2	0.948185	0.367745
Mrps2	0.96805	0.647758
Tbc1d5	0.908646	0.100225
Ccdc28a	1.0471	0.248657
Gtf2h3	0.965353	0.46763
Atp2b1	0.853046	0.199137
Sdccag3	0.980796	0.60277
Arhgdia	0.939099	0.43479
A_64_P140636	1.02284	0.854535
Mrs2	1.091	0.151067
Atg4d	1.07808	0.284216
ENSRNOT00000050456	0.855371	0.192349
ENSRNOT00000047053	0.907233	0.239965
LOC292662	1.04609	0.150179
Fam178b	0.991377	0.956027
Ldlr	0.902511	0.0852128
ENSRNOT00000064652	1.03895	0.398968
LOC500420	0.963601	0.1257
Sc5dl	0.968867	0.623971
Lrrn3	0.961312	0.397537
Ppif	0.953434	0.177711
RGD1565164	1.16068	0.316862
AY724480	1.03338	0.261251
Ap1g1	0.978037	0.764649
Prss34	1.016	0.933217
Mfsd1	0.984949	0.833306
A_64_P026636	1.01277	0.713473
Wdr55	1.03351	0.48363
Mesdc1	1.01898	0.903383
A_44_P714054	1.01449	0.775614
LOC502684	1.03065	0.463656
Gon4l	1.02549	0.454217
A_64_P060401	0.949979	0.537732
Rala	0.992815	0.800458
MGC112715	0.827193	0.0140403
Grip1	0.934062	0.35024
Sox13	0.794297	0.00325321
Slc22a18	0.988994	0.469989
Timm17a	1.03459	0.185101
Hapln3	1.02024	0.507414
Spry1	0.959663	0.161589
Eno3	0.900278	0.0805541
RGD1563583	0.943771	0.371377
Yipf3	0.995779	0.913046
ENSRNOT00000048646	1.15785	0.0114166
Tars	0.950798	0.253989
Bat2	0.932589	0.454235
Zgpat	1.04472	0.508639
Tfb1m	1.0429	0.115315
Nat9	1.03809	0.580099
Nt5dc1	1.05261	0.544476
Opn3	1.09917	0.387263
Dad1	1.02312	0.461911
A_64_P039951	1.00083	0.978752
Mpv17l2	1.12134	0.00376381
Accs	0.974246	0.678799
Slc22a17	1.01434	0.637808
Bola3	1.0143	0.616351
Polr2j	1.06844	0.369755
Tbl1x	0.97258	0.38118
Dullard	0.944016	0.250534
TC587630	0.974881	0.399456
Syde2	1.19698	0.0733379
Abcd4	1.00383	0.911671
A_64_P033591	1.37261	0.122958
TC583782	1.01514	0.420187
Fabp5	1.00919	0.93408
Rab21	0.969668	0.466782
Prkaa2	1.02958	0.0743039
RGD1306809	1.0994	0.0523243
A_64_P075805	0.955979	0.481763
Hdgfl1	1.23788	0.202504
ENSRNOT00000042418	0.974422	0.874687
Slc10a5	1.33953	0.11625
Rilp	1.25713	0.134922
LOC499331	1.09205	0.17076
Lhfp	0.982002	0.550039
A_64_P101419	0.96115	0.709897
Tmem182	1.05113	0.55593
Lrpap1	1.08211	0.0483878
Ppwd1	0.99225	0.759199
Fam171b	0.928778	0.552017
Maf1	1.0631	0.00765915
RGD1565584	1.05477	0.113409
Dmtf1	0.955825	0.6267
A_64_P033019	1.37302	0.0393396
Bcl11b	0.904537	0.238736
Nat13	1.02102	0.0487563
A_64_P068766	0.976303	0.833624
Cbfa2t3	1.11363	0.0138124
Nacc2	0.92017	0.127665
A_64_P057503	1.02354	0.480849
C1H6orf35	1.00542	0.844811
A_64_P040542	1.03967	0.66926
Gapvd1	0.920385	0.250993
LOC688146	0.953322	0.141063
Mif4gd	0.997482	0.958351
LOC679825	1.02852	0.536549
A_64_P038609	0.996041	0.915524
Klf7	0.973703	0.235388
A_64_P023421	1.01911	0.408343
Apex1	0.959366	0.081552
Ficd	0.954928	0.546259
Crip	0.976114	0.632765
Ap1s2	0.939571	0.4128
Map4k3	0.930861	0.447971
A_64_P066735	0.985229	0.844641
Rgl3	1.00676	0.914781
Tm2d3	1.08883	0.213194
RGD1311267	0.994328	0.844257
Clec4a1	1.42694	0.14432
Med13l	0.941757	0.349712
Trmt5	1.01122	0.678035
Orc6l	1.0543	0.237742
LOC501308	1.2014	0.0379352
DV722021	0.982102	0.641228
Btbd2	1.03566	0.75403
LOC688032	1.02654	0.621274
Atp11b	1.02715	0.410965
Olr80	1.17847	0.263844
TC610287	1.09518	0.0760877
Stk38l	0.947185	0.169456
A_64_P011248	0.977236	0.612601
A_64_P161381	1.26679	0.30129
A_64_P095829	1.09062	0.238723
Med30	1.09539	0.149586
Morf4l1	0.998431	0.973973
Bbs4	1.05354	0.668886
Bloc1s1	0.990373	0.783688
A_64_P160505	0.992052	0.805316
Nop56	0.973051	0.491766
Tmem208	1.07426	0.346496
Nfx1	0.978345	0.431634
Unc93b1	0.966525	0.34511
Laptm4b	0.974539	0.526048
Tomm34	1.00073	0.93969
Sgol1	0.974723	0.834861
A_64_P074194	1.12956	0.18537
Akna	0.870525	0.00621778
Cep97	0.89521	0.412067
RGD1359529	1.04932	0.505164
Frmd8	0.966864	0.585685
Ppat	1.04214	0.646323
TC611374	0.760314	0.302349
Phyhip	1.05039	0.66811
Rasgrp2	1.06003	0.500932
Tmub2	0.993939	0.749068
RGD1560108	0.984825	0.787479
Tcp11l1	0.941584	0.619804
Plekhg3	0.980068	0.612053
Wasl	0.960762	0.342406
Aptx	1.02538	0.605698
B3gnt2	0.977486	0.760582
Noc3l	1.01366	0.757313
Fam60a	1.01943	0.55843
Tk2	1.06899	0.321388
Git2	1.00409	0.838067
Nup188	0.925391	0.345901
Carkd	1.02509	0.507726
ENSRNOT00000000586	0.992153	0.883076
RGD1561149	0.870596	0.00956715
A_64_P067683	1.26733	0.160841
Casp8ap2	1.02334	0.79604
Eps15	0.9932	0.864987
LOC100363289	1.03841	0.802106
Olr311	0.938397	0.592846
Ube2q2	1.04351	0.337172
Kcnma1	0.854919	0.681113
A_64_P055940	0.998421	0.967125
A_64_P060151	1.05189	0.300477
Gas5	0.983515	0.377462
LOC680370	1.11614	0.568846
Rkhd2	0.935632	0.710847
Sf1	0.900983	0.29625
Lap3	0.979825	0.22359
RGD1311605	1.0539	0.500861
Pcna	1.03356	0.562207
A_64_P099317	1.36802	0.0523172
Uchl5ip	0.99229	0.869699
A_64_P058689	0.863218	0.440802
Cntrob	1.02249	0.635088
Impa1	0.997419	0.946329
Eftud2	0.966283	0.581049
Gabbr1	0.921203	0.428697
Rbm16	0.92016	0.401021
A_64_P001647	1.23859	0.10201
Myo9a	0.877715	0.154481
Znf541	0.898324	0.387891
Tnrc6a	0.963196	0.427665
Capns2	0.806377	0.545024
Adora1	1.05954	0.560124
RGD1306000	1.01239	0.775196
Nthl1	0.978792	0.669466
Fam46a	0.957916	0.261957
Tspan11	1.01648	0.807446
Med31	1.062	0.249005
Smo	0.940659	0.243307
Fam117b	1.00095	0.924881
LOC683667	1.03886	0.17195
Rhoq	1.01701	0.368631
Mrps34	0.998489	0.967842
Flnc	0.796172	0.0593741
Mmp13	0.864644	0.144164
LOC680191	1.01083	0.858965
A_64_P135609	1.05748	0.720451
Gpatch3	0.771257	0.0828463
Pip5k1a	1.10869	0.487439
Kpna3	0.986241	0.877784
A_64_P012149	1.00957	0.911141
Rnd3	1.00381	0.94929
Map3k3	0.968689	0.730678
RGD1562552	0.941355	0.0148046
Ccdc15	1.04625	0.882699
Prlh	1.22701	0.0111656
Ccrl2	1.03383	0.851451
Ap3m1	0.984573	0.683567
Extl1	1.17558	0.0684516
LOC686323	0.993358	0.953715
Esrra	1.0107	0.649698
Zfp828	1.01205	0.81648
ENSRNOT00000043774	1.06073	0.422674
Prpf38b	1.00314	0.945603
Mocos	1.01128	0.864438
Ranbp1	0.961505	0.353485
Prnd	1.0316	0.736507
Capza1	0.929737	0.20907
A_64_P045775	0.875605	0.0744119
Btd	1.04038	0.362245
Gstt2	1.06464	0.49129
Eepd1	#NUM!	0.999534
Fdps	0.967765	0.205522
Gpr119	1.02771	0.609493
ENSRNOT00000058341	0.999727	0.998091
Ddx21	0.969001	0.416618
Pla2g4a	0.913124	0.208093
Patl1	0.976405	0.776864
A_64_P149618	1.03794	0.793255
ENSRNOT00000032067	1.10573	0.209067
Zfp317	1.06213	0.323147
A_64_P036742	0.977678	0.754184
Abhd10	1.05795	0.390458
Gga1	0.996525	0.855308
Tbl3	1.04696	0.179155
Kpna1	0.948263	0.17474
Pcsk6	0.958796	0.559563
RGD1559679	1.34776	0.287009
Higd2a	0.994656	0.873392
RGD1565002	0.991809	0.833779
Psme3	0.988171	0.844038
Shq1	1.02909	0.471312
Gspt1	0.962833	0.259091
F8a1	0.990762	0.781293
Trim31	1.15402	0.523583
A_64_P072589	0.976331	0.560083
Rbak	1.10957	0.262356
TC590756	0.970147	0.126393
Psat1	0.961425	0.173173
Nat8b	1.0352	0.426648
Slc25a25	0.977048	0.275545
Prepl	0.93763	0.428457
RGD1565775	1.02938	0.298961
ENSRNOT00000063816	1.00734	0.843803
ENSRNOT00000028944	1.07056	0.318581
Slc1a5	0.916765	0.427986
Mcam	0.958699	0.300275
Nek8	1.03576	0.682769
Gmfg	0.995279	0.919337
Rsl1d1	1.11195	0.161841
Dkk3	0.92028	0.598146
Rrp1b	0.976083	0.503309
Cited1	0.915343	0.265577
Slc13a2	1.07359	0.308975
Ppp1r9b	0.994312	0.841425
Wbscr16	0.983134	0.626735
Bcas1	0.90973	0.0892441
Sdf2	1.03908	0.362056
A_64_P056743	1.22281	0.123133
A_64_P015788	1.01499	0.792523
Erh	1.01895	0.389652
RGD1564167	1.04811	0.096335
Spink5	1.61021	0.200855
Rrn3	0.976967	0.763238
Tfrc	1.03919	0.755849
Zfp36l2	0.859973	0.127109
Olr715	0.96756	0.904156
A_44_P394150	0.965627	0.434263
Sppl3	1.03311	0.706529
Frmd4a	0.844536	0.290688
AABR03128419	0.929722	0.0893433
Psma3	1.04248	0.0905388
Tdrkh	1.01273	0.830944
Kifc3	0.906439	0.0360021
ENSRNOT00000050740	1.0855	0.766729
Mrpl41	1.02386	0.651037
Mrpl1	1.0236	0.565655
Rnf138	0.991176	0.648425
Wiz	0.850543	0.13501
ENSRNOT00000064085	1.24157	0.476359
Rimbp2	0.952575	0.362641
XM_221864	1.03764	0.403229
XM_234659	1.00807	0.858629
A_64_P095695	0.819942	0.0806972
A_44_P295133	1.00271	0.919174
ENSRNOT00000059797	0.912134	0.189712
Abhd14a	1.04663	0.385043
Dnajc15	1.01405	0.757987
Rhot1	0.975984	0.479749
Timm9	0.973837	0.0818587
Arrdc3	0.976617	0.700157
TC582694	1.01913	0.574812
Chd1	1.00741	0.847938
Prss8	1.17983	0.0294902
Narg1	0.953383	0.302975
Ttc3	0.97407	0.441577
Ppp2cb	0.981745	0.639873
A_64_P058878	1.20305	0.396862
Man2b1	0.95985	0.426878
Toag1	1.04423	0.430199
Spryd4	1.00287	0.970279
A_64_P051711	0.900801	0.237851
Slc25a16	1.03648	0.172812
Mars	0.975265	0.505643
Naf1	0.933431	0.48518
Actn4	0.939854	0.0182333
Pigh	0.99798	0.927145
Tipin	1.00715	0.662822
ENSRNOT00000065619	1.05642	0.56912
Mnt	0.901	0.028738
Bcl9l	0.856845	0.14053
Agpat5	1.07594	0.293827
Smurf2	1.05141	0.525594
A_64_P063483	1.05494	0.783021
Pnpo	1.07295	0.278539
Tmem30a	1.00267	0.942288
RGD1307235	1.02954	0.697173
LOC683029	0.843858	0.113204
Col1a1	0.918934	0.482709
Irf9	1.01376	0.80717
XM_001074633	0.98733	0.814895
ENSRNOT00000038720	1.01155	0.942237
Apba3	1.02807	0.565315
BE098737	1.33578	0.142078
Tars2	0.997399	0.77865
Man2a1	0.917593	0.0202986
LOC362526	1.06888	0.0281556
Det1	0.962924	0.55989
Olr1335	1.08919	0.135295
RGD1305158	1.01613	0.789675
Znf746	0.926736	0.373467
Isg20	1.0562	0.465205
Nr1h4	1.12468	0.63844
LOC688869	1.06608	0.31518
RGD1311072	1.06365	0.0883332
Tmem18	1.07041	0.298073
A_64_P111589	1.09159	0.649369
Necap2	1.12997	0.257599
Lcp1	0.903532	0.13724
A_64_P011610	1.0053	0.911991
Sh3bp2	0.969126	0.449321
Abce1	0.945855	0.0196315
Rbm10	1.12906	0.0748183
Klf16	0.947435	0.129805
A_64_P151690	1.13682	0.176914
Nup98	0.944928	0.474103
Csrnp2	0.958774	0.309606
Serpinb1a	0.949346	0.49021
Wdr12	1.04094	0.192214
Dhx38	1.00791	0.702042
Prex1	0.928088	0.364094
Faah	1.03665	0.511674
ENSRNOT00000056439	0.980581	0.798544
Mvd	0.957003	0.271074
ENSRNOT00000065384	1.08434	0.146417
Samd14	1.00564	0.959619
RGD1306063	1.07046	0.0790431
Cugbp2	0.935239	0.211226
Lsmd1	1.03502	0.0812914
Mapk1	1.03494	0.192551
Ry1	0.980017	0.635747
Tef	1.00961	0.877829
Odf2	1.00501	0.8005
Tnni3	1.08168	0.0726196
Nek6	0.912331	0.146525
Tgif1	1.02574	0.380884
Fam3a	1.027	0.382114
Ccdc123	0.985209	0.733276
RGD1305793	0.981209	0.679584
LOC606294	1.01738	0.602015
TC625174	0.947172	0.169542
RGD1559708	1.07175	0.137358
Dab2ip	0.956084	0.133824
Sox2	0.919735	0.0882165
Smek1	1.09043	0.156681
XM_221299	0.973632	0.551092
A_64_P135639	1.36451	0.0588237
Stoml2	1.03805	0.484493
Sema4b	1.0093	0.904155
Ccdc49	0.942964	0.185977
Grsf1	1.04792	0.637745
RGD1310257	0.945031	0.531761
ENSRNOT00000047060	0.862638	0.179241
Arfip2	1.02811	0.34244
RGD1308261	0.968883	0.204761
Bloc1s2	1.03653	0.201008
RGD1561455	0.945561	0.611692
Mgst3	1.06616	0.381469
Lrrc61	0.936964	0.229954
Plekha6	1.16019	0.120543
RGD1564419	1.06208	0.604324
Prmt5	0.980363	0.80153
A_64_P040298	1.22103	0.188491
Chka	1.06126	0.264935
Nrsn2	1.00283	0.89435
Ivns1abp	1.01764	0.853482
RGD1303066	0.943785	0.179053
Igfbp5	0.791614	0.0825586
Zyx	0.87799	0.123287
ENSRNOT00000039580	0.965026	0.275871
Mogat1	1.05095	0.568394
Lipt1	0.949098	0.480861
Ift81	1.00474	0.789366
Cp110	0.931677	0.591782
Pitpna	0.985702	0.769425
A_64_P072883	1.08134	0.0372791
Pla2g1b	0.788424	0.34842
Crabp2	1.00729	0.898927
ENSRNOT00000066977	1.11248	0.0998635
Pls3	0.95592	0.523514
Sfrs10	1.0135	0.850708
Sf3a2	0.964575	0.69418
NMS	0.986595	0.850166
Msl1	0.997292	0.968504
Twist1	0.993138	0.598957
Pctk1	1.00073	0.986021
TC586251	0.984627	0.639283
Sectm1b	1.0373	0.458809
RGD1561504	1.0502	0.423387
Sbno2	0.963263	0.468748
Fam57b	1.00803	0.858939
A_44_P260522	0.988261	0.692861
Mak16	1.02215	0.379869
Crlf3	1.01785	0.704525
Ptpn1	0.945566	0.0854862
Polb	1.07016	0.246804
Gfra1	0.910734	0.00168828
PVR	0.994762	0.753108
S78556	0.951238	0.0785133
LOC691259	0.974056	0.126227
Necap1	0.993591	0.708924
LOC691024	0.721423	0.111539
Hnrnpa3	0.927663	0.473428
Pcbp1	0.943638	0.320872
RGD1562874	1.12217	0.0293219
Kif3a	0.993297	0.797701
Als2cl	1.05995	0.624855
Zbtb5	0.964793	0.677269
XR_008539	1.06088	0.434718
Stk35	1.08438	0.231901
Acy1	0.944156	0.215383
A_64_P092184	1.26149	0.0652643
A_64_P062388	1.03756	0.172698
RGD1309707	0.904335	0.159227
[truncated: 10,289 more rows]

## Sheet: Ang II + PD vs Ang II
GeneName	Fold change (Ang II +PD vs Ang II)	P-value
ENSRNOT00000044871	0.782241	0.000170547
RGD1307934	1.03259	0.000214819
Lars	0.87461	0.00028125
Snx19	0.889135	0.000294329
Tmem20	0.852271	0.000314887
Dnm2	1.0572	0.000327357
Sgcb	1.07271	0.000359622
Ppargc1b	0.794922	0.000415692
Znf23	1.13132	0.000455725
XM_220073	0.93097	0.000460449
TC626544	0.781905	0.000495145
Myh9	0.81165	0.000503555
Kntc1	0.933683	0.000525849
Utp20	0.819655	0.000632801
Exoc3	1.08836	0.000656668
Ehd4	0.902742	0.000756715
XM_224454	0.960415	0.000773138
Tjp3	1.15862	0.000780053
A_64_P134645	0.520017	0.000831912
Uckl1	1.09524	0.000924544
Ril	0.923926	0.000932821
A_64_P048946	1.15418	0.000973871
A_64_P044257	0.655307	0.000997846
RGD1305110	0.882663	0.00105281
Prkca	0.875694	0.00108484
RGD1309362	1.16011	0.00121009
A_64_P107310	1.17237	0.0012598
Ust	0.887529	0.00126707
Dlat	0.943495	0.00134164
Ngf	0.798084	0.00148269
Nucb1	0.932469	0.0015026
A_64_P140542	1.57642	0.0015361
Ipmk	0.934784	0.0016458
A_64_P081780	1.27781	0.00167557
Crkrs	0.936099	0.00169917
Tmem14c	0.925446	0.00178594
RGD1563049	1.19275	0.00180482
Cdk6	0.89351	0.00184566
Ctbp1	1.09979	0.0018474
LOC685909	1.10817	0.00191969
Bmp7	0.921613	0.00200134
Slc25a14	1.13418	0.00204786
Wfs1	0.903046	0.00207405
Ip6k2	1.12792	0.00209005
Sipa1l3	0.891044	0.00213182
Siah2	0.786629	0.00213894
A_64_P079603	0.583076	0.0021897
Stxbp1	0.933198	0.00223532
ENSRNOT00000009385	1.06416	0.00227998
LOC687682	0.918395	0.00231731
Yif1	0.958793	0.00250883
Scn1b	0.876609	0.00252663
Gtf3c3	0.841389	0.00252779
Pid1	0.895698	0.00254546
RGD1560286	1.03438	0.00255953
A_64_P083944	1.57939	0.00260607
Arfgef1	0.843229	0.00263508
Clspn	0.794044	0.00264839
Rreb1	0.916522	0.00266264
Rad9b	1.11516	0.00269593
TC638629	1.05222	0.0027882
RGD1305457	0.94531	0.0028582
Hipk3	0.885954	0.00287148
Pla2g4b	1.31913	0.00290396
ENSRNOT00000039048	1.05934	0.00292922
Zfp111	1.02905	0.00293324
ENSRNOT00000039809	1.09015	0.00294499
XM_217067	0.966588	0.00300585
Mecom	0.887287	0.0030916
Alkbh5	0.833033	0.00313292
Pfas	0.868806	0.00315846
A_64_P003291	0.786335	0.00319058
Ino80c	0.859191	0.00322778
Gnai3	1.03703	0.00323573
TC596766	1.32135	0.00331763
Lrit1	0.809463	0.00332266
RGD1309148	1.06352	0.00332803
Snrpd1	0.951383	0.00334622
Camsap1	0.894151	0.00337741
Sphk1	1.12414	0.0034111
Fxyd6	1.38864	0.00354638
Bbc3	1.13143	0.00357576
Lipa	1.07845	0.00359627
Wash2	1.06305	0.00361313
A_64_P070693	0.853114	0.00363302
ENSRNOT00000009759	0.711758	0.00365033
Urb2	0.880776	0.00368661
Tacc1	0.940099	0.00373833
Acsl4	0.902847	0.00374024
Znf509	1.14777	0.00381614
Smarce1	1.08241	0.00382905
Pdik1l	0.859892	0.00384655
Gsg1l	1.20856	0.0038718
LOC680643	1.11235	0.00389981
Spta1	0.784117	0.00391375
Sdccag3	0.878923	0.00395486
LOC500956	0.972953	0.00396531
Aen	0.953678	0.00401802
Gfra2	1.13549	0.00404928
RGD1311578	1.10363	0.00407866
Ccnd2	0.847003	0.00411682
Tmem48	0.931085	0.00413263
Plk2	0.885497	0.00420888
Fbxl17	0.842807	0.00426877
Soat1	0.876236	0.00427712
LOC501046	0.937525	0.00435528
ENSRNOT00000047885	0.855315	0.00445075
Pdk1	0.896588	0.00446633
Ubr7	0.926831	0.00458231
Mina	0.84622	0.00463375
A_64_P093767	1.08792	0.00463751
Lphn3	0.9359	0.00463973
Golga4	0.896285	0.00468586
A_64_P019876	0.841367	0.00469439
Copz2	1.07626	0.00472448
A_64_P143750	1.25473	0.00478202
Cacnb3	1.01774	0.00486846
Rfwd3	0.910559	0.00497512
Nolc1	0.89238	0.00509949
Atpif1	1.05391	0.00511163
Sdccag10	0.941519	0.00524526
Tfam	0.963422	0.00526232
Mfsd7	1.41415	0.00535263
A_64_P022975	0.929247	0.00553388
A_64_P047386	1.45983	0.00557114
Gnb5	0.879784	0.00557793
XM_217507	1.09715	0.00559808
Asl	1.10991	0.00575917
Cldn12	0.903726	0.00580159
RGD1359310	0.958988	0.0058106
Thap11	0.917909	0.00590918
Dhx8	0.931434	0.00592951
Mylk3	0.780792	0.00599394
Cct8	0.918246	0.00599545
Apbb1	1.09495	0.00599732
Zdhhc19	1.32888	0.00607655
Copz1	0.91066	0.00608172
Pgpep1	1.25798	0.00614347
A_64_P003758	0.572325	0.0061635
Ggh	1.07408	0.00616699
Rmnd5a	0.86965	0.00618291
A_64_P297256	0.859474	0.00618909
A_64_P134852	0.793178	0.00622357
Nlrp3	0.613746	0.00629764
Ddx3x	0.894518	0.00629927
Fignl1	0.856675	0.00631126
Plekha1	0.809012	0.00636318
Ndufb4l1	1.111	0.00638459
Tmem63a	1.0549	0.00639859
LOC691553	1.26751	0.00641144
Dusp16	0.935521	0.0064307
Map3k12	1.2319	0.0064462
A_64_P026612	0.730536	0.00648805
Zswim1	0.874217	0.00657638
Tnks1bp1	0.900789	0.00660514
A_64_P098290	0.918092	0.00663414
Fstl1	0.911885	0.00667113
A_64_P041977	0.872618	0.00667817
A_64_P153689	1.31619	0.00669909
LOC691904	1.32263	0.00674583
Clip1	0.919294	0.00695979
Ube2d2	0.955925	0.00696156
Nptx2	1.07052	0.00697119
A_64_P012808	1.05118	0.00700176
XR_009353	0.883028	0.00702275
Ssfa2	0.796601	0.0070437
Olr545	1.24147	0.00705241
Thap1	0.848986	0.00710391
Armc8	0.886522	0.00711006
Ltbp1	0.887457	0.00714484
RGD1566239	1.08102	0.00715519
Mphosph10	0.907224	0.00717921
Myd88	1.09819	0.0074142
Capn2	0.916101	0.00741425
Clk2	1.10557	0.0075069
LOC690386	0.716797	0.00756964
Tceal1	1.19806	0.00757428
Rad51	0.86986	0.0076394
Rps6ka5	0.902968	0.00765147
RGD1560386	0.63896	0.00770426
Dap	0.963873	0.00770839
RGD1305793	0.882786	0.00773348
A_64_P147378	1.40738	0.00777355
Dalrd3	1.12425	0.00780087
Dbr1	0.887672	0.00782451
Tube1	1.09461	0.00784664
A_64_P084732	0.806859	0.00791707
TC633657	1.08947	0.00795012
Ndufaf4	0.845533	0.00806121
LOC689872	1.58262	0.0080971
Pex19	1.02208	0.00810727
AB086233	0.877289	0.00812707
Mrlc2	0.918774	0.00814006
RGD1306001	0.906132	0.00816537
Wipi1	0.902001	0.00817087
Sass6	0.839957	0.00817435
Zfp709	0.872583	0.00818181
Myl9	0.873416	0.00822031
Bri3bp	0.917578	0.00823327
Ctnnd1	0.871585	0.00826614
Sdc4	0.876051	0.0082986
Hes6	1.12413	0.00831741
Trim42	1.42044	0.0083414
ENSRNOT00000027501	0.958822	0.00835064
Arrdc1	1.12057	0.00835462
Dmbx1	1.57038	0.00842521
Znf593	0.893348	0.00844344
RGD1563556	0.816713	0.00850639
Bscl2	1.05258	0.00852181
Reep3	0.896721	0.00859067
Vhl	1.05085	0.00867091
A_64_P060276	1.0654	0.00867208
Zeb1	0.918995	0.00875005
Kbtbd11	1.24429	0.00881895
Tmem129	0.862922	0.00892392
XM_213990	0.917355	0.0090611
A_64_P073974	1.54291	0.00911034
Bhmt2	1.18056	0.00912382
Rybp	0.91698	0.00912513
ENSRNOT00000004035	0.76181	0.00917437
MGC95208	1.04883	0.00919544
A_64_P004274	0.794007	0.00922317
Wdr45l	0.882403	0.00927512
Rragd	1.04909	0.0094775
Atp10a	0.854805	0.00950224
Zfp202	1.071	0.0095361
Fgfr1op2	0.919709	0.00955729
RGD1562342	1.13304	0.00956452
Hs3st5	0.762612	0.00963079
Zbtb43	0.918007	0.00965538
A_64_P138228	0.948673	0.00969416
A_64_P045598	1.59422	0.009761
Duoxa1	1.07237	0.00980331
Abra	0.745117	0.00980813
TC586235	0.934059	0.00988992
Gcs1	1.04351	0.00989369
Stat5a	1.12053	0.00989417
Dnajc21	0.899278	0.00994082
ENSRNOT00000048453	0.960121	0.00996669
Ttc37	0.826549	0.0100094
Rfc2	0.945498	0.0101755
A_64_P046499	0.874742	0.0101823
Ccpg1	1.11064	0.0102018
A_64_P019653	0.926026	0.0102188
Ctgf	0.741866	0.0102455
Tulp3	1.08055	0.0102515
Gpn2	0.944074	0.0102631
Hamp	1.16173	0.0102825
LOC257650	1.21159	0.0103109
RGD1306520	1.14006	0.0103226
AABR03128500	0.72666	0.0103405
Esco1	1.04283	0.0103411
Tcf25	0.939183	0.0103415
Sar1a	1.05092	0.0103456
Stk40	1.07007	0.010396
Lrrc14	1.09297	0.010417
Cldn9	1.17287	0.0104215
Nek7	0.843019	0.0105393
Ttyh3	1.10983	0.0106207
ENSRNOT00000010089	0.609568	0.0107032
Nkiras2	0.907541	0.0107624
TC605299	1.41972	0.0108221
ENSRNOT00000026286	1.13709	0.0109542
Gemin8	1.07966	0.0109934
Mrpl17	0.966098	0.0110401
A_64_P039964	0.893318	0.0110714
A_64_P000762	1.52779	0.0110851
Bcs1l	0.857895	0.011094
A_64_P042756	0.921117	0.0111432
Sfxn4	1.18262	0.0111718
Bend6	0.828136	0.0111757
A_64_P100432	0.910257	0.0112202
A_64_P150196	0.809548	0.0112737
CO404386	0.849691	0.0114376
Trim35	1.02976	0.0114405
Hn1	1.06114	0.0114788
Plcd3	0.908358	0.0115281
Larp6	0.912231	0.0115819
Erbb2	1.07457	0.011619
Tyro3	1.03288	0.0116231
Chmp1a	1.04211	0.0116328
Nup93	0.950673	0.0116592
Tiprl	1.35478	0.0117122
Plxnb1	1.15262	0.0117521
Pdpn	0.767632	0.0117833
LOC100363129	0.662089	0.0117905
Wnk4	1.25036	0.0118898
Arhgap17	0.914578	0.0119332
RGD1562406	1.52589	0.0119458
Zfp426	1.15045	0.0119899
A_64_P086167	0.879402	0.0120208
Rbpj	0.847226	0.0120892
Parp6	1.11652	0.0120985
Phtf1	1.08045	0.0121326
A_64_P081005	0.894854	0.012173
RGD1563034	1.12731	0.0122044
Ftsjd1	0.903358	0.0122156
Pias1	0.907967	0.0122614
Ahr	0.743028	0.012285
Gadd45a	0.903217	0.0123008
Snrnp25	1.08579	0.0123043
Nek2	0.912483	0.0123249
Mtmr10	0.857967	0.012334
RGD1311863	0.87773	0.01234
Ado	0.942483	0.0123751
Smarcd2	1.14135	0.012376
Nlrp1	0.815506	0.0123898
Tmem218	1.13888	0.0124608
ENSRNOT00000000433	1.11423	0.0124712
Trim39	1.20825	0.0124777
Clec2d	0.882987	0.0125083
Accn1	0.647502	0.0125277
Btg2	0.907505	0.0125557
TC593578	1.2733	0.0125976
Klhl35	1.31575	0.012625
Olig1	0.83036	0.0126286
Mast4	0.887126	0.0126652
Eif4a1	0.92928	0.0126893
A_64_P144762	0.871641	0.0127093
Rdh14	0.934351	0.0127446
Zswim4	0.8982	0.0127699
Phyhd1	0.899871	0.0127762
Cyb561d2	1.07	0.0128307
LOC498145	0.79454	0.0129529
Mlx	0.937177	0.0129868
XR_008376	1.15344	0.012992
Bub1	1.04252	0.0130007
Skp2	0.945442	0.0131412
Utp15	0.814825	0.0131796
A_64_P041089	0.73065	0.013181
Znf282	1.02951	0.0132012
Mapkapk2	0.928435	0.0132437
Cnst	0.918517	0.013252
Rbm14	0.860313	0.0132573
ENSRNOT00000026371	1.05423	0.0132935
RGD1560909	0.91827	0.0132999
XM_576718	1.09822	0.0133236
Ttll7	0.914075	0.0133464
Lrrc56	1.21701	0.0133655
ENSRNOT00000032326	0.887171	0.0134154
Pik3ca	0.947506	0.0134275
Hsd17b1	1.12129	0.0134855
Irs1	0.854403	0.0135359
MGC93975	0.929885	0.0135421
Adck2	1.16439	0.0135455
TC597142	0.902622	0.0135844
Cobll1	0.884131	0.0135872
Sox4	1.10821	0.0136206
Tmem32	0.862791	0.0136465
Foxk2	0.926819	0.0136724
A_64_P061735	0.843597	0.0136966
Hspb2	0.837181	0.0137803
Olr575	1.37591	0.0138069
BX883046	1.04608	0.0139208
Ranbp1	0.900565	0.0140194
Nfs1	0.964912	0.0140765
Fam91a1	0.858281	0.0141658
Rbm9	1.08764	0.014219
Rnf10	1.09747	0.0142248
Ndrg2	1.13593	0.0142778
Ltbr	1.08579	0.0143315
A_64_P038099	1.12435	0.014332
Entpd5	1.06822	0.0143339
Rbmx	1.06683	0.0143633
LOC686264	0.855276	0.0144262
Ndufs7	1.08852	0.0145401
RGD1307071	1.08024	0.0145965
TC632096	0.864615	0.0146067
Ppil2	1.0576	0.0146141
XM_001058413	0.894355	0.0146453
RGD1565784	1.05642	0.0147085
Slc39a1	1.04189	0.0147273
Msn	0.845321	0.0147682
LOC299282	1.37011	0.0149322
ENSRNOT00000028188	0.92579	0.0149381
Rpl7l1	0.941132	0.0150267
Ccdc60	1.0533	0.015042
E2f3	0.871851	0.0151185
Mrps25	0.945056	0.0151712
Cdt1	0.852711	0.0152384
Abi1	0.884985	0.0152555
AY724520	1.42407	0.0152775
Rexo4	1.07048	0.0153756
Cd3eap	0.837159	0.0154838
Fiz1	0.857795	0.0155208
A_44_P508992	0.849659	0.0155293
BF555514	0.762692	0.0155951
A_64_P096046	1.0497	0.0155981
A_64_P083883	1.35948	0.0156001
TC591339	0.889047	0.015608
XM_235086	0.946412	0.0156415
Tgds	1.06372	0.0157231
Nfu1	0.905199	0.0157661
Bxdc5	0.92806	0.0157729
Rnf166	1.05909	0.0158149
RGD1310348	1.10213	0.0158412
Nip7	0.915457	0.015842
Tssc4	1.10872	0.0158626
A_64_P035996	1.30578	0.0159153
Phldb3	0.809679	0.0159301
ENSRNOT00000040629	1.24053	0.0159471
Sec16b	1.13884	0.0159495
Sppl2b	1.17575	0.0159617
Tomm22	1.0565	0.0159854
Ddx19b	0.914801	0.0159964
Ppp3ca	0.918314	0.0159968
Csnk1e	0.800583	0.0160074
Cyba	1.09038	0.0160123
Cd44	0.901966	0.0161886
A_64_P139604	1.30127	0.0162062
Plekhg1	0.831069	0.0165387
Ppp1r3d	0.931633	0.0166229
Bcar1	0.901597	0.0166554
Magi3	0.964799	0.0166989
A_64_P153518	1.08924	0.0167149
Afap1l1	0.951768	0.0168123
Arhgap10	0.928917	0.016833
Mitf	1.04003	0.0168488
A_64_P138919	1.15947	0.016852
Dnase1l1	1.104	0.0168943
ENSRNOT00000059231	0.830899	0.0168999
Ramp2	0.852172	0.0169385
Nptxr	0.940188	0.0169687
Fancf	0.884467	0.0169959
A_64_P003514	1.70654	0.017018
Apom	0.919837	0.017095
Jkamp	1.07588	0.0171286
Tst	1.14394	0.0172248
Lrp12	0.77612	0.0173106
Efhd1	0.846483	0.0173968
LOC681292	0.904956	0.0174402
Cdig2	1.07618	0.0175164
Alg3	0.911672	0.0176787
Cdc2l6	1.04316	0.0177879
Dclre1a	1.08735	0.0178087
Csnk1d	1.059	0.0178335
Tmem57	1.09654	0.0178356
Cbara1	0.95502	0.0178487
Trmt11	0.858705	0.0178534
Taf15	0.930548	0.0178816
Hbs1l	0.906691	0.0179407
A_64_P117663	1.04699	0.0179497
RGD1560341	0.923364	0.0179667
Srm	0.837079	0.0180451
Ric8a	1.07042	0.0180885
Slc12a2	0.91226	0.0181326
Raver1	0.927083	0.0184017
LOC688869	0.9335	0.0184193
A_64_P033678	0.912057	0.0184325
Ndor1	1.11102	0.0184343
Vamp4	1.12252	0.0185283
Olr1593	1.46042	0.0185391
Cnksr3	0.899123	0.0186252
Lrrc43	0.892247	0.0186533
Pfas	0.889537	0.0186601
Sgk196	1.06122	0.0187269
Snapap	1.06022	0.0187276
Dtx2	1.05615	0.0188057
Gsk3a	0.916308	0.0188188
Dock8	0.936484	0.0189667
Dpep2	1.14647	0.0191082
R3hdm2	0.927737	0.0191123
RGD1562890	1.55678	0.019163
Ufsp2	1.0202	0.0192471
Ccdc6	0.616794	0.0192592
RGD1565257	0.945131	0.0193064
A_64_P112406	0.855191	0.0193097
LOC499602	1.14565	0.0193501
Rhbdd2	0.884914	0.0193782
Scand1	1.15311	0.0193797
Cct6a	0.929856	0.019429
Picalm	0.717768	0.019508
Ndufb2	1.0282	0.0195265
Pea15a	0.844152	0.01954
Fam35a	0.93422	0.0195816
Ulk1	1.13147	0.0197076
Csnk1d	0.925934	0.0197311
Gucy1b3	0.814016	0.0197552
Rtn4	0.870334	0.0197797
Dnal1	1.10869	0.0197945
Yaf2	0.938097	0.0198551
Pyroxd2	1.24708	0.0199491
RGD1310159	1.11245	0.0200668
Riok3	0.938726	0.0200873
ENSRNOT00000013315	0.8972	0.0200922
Farsb	0.934108	0.0201155
ENSRNOT00000040164	1.03388	0.0201158
BC158842	0.923265	0.0201828
Gpr68	0.820313	0.0201948
Chchd10	1.29629	0.0201977
Birc3	1.08675	0.0202155
Tmeff2	1.37854	0.0202341
Rabepk	1.06524	0.0202365
A_64_P039372	1.41816	0.0202475
Slc24a5	1.16831	0.0202512
Asb13	1.0643	0.0202521
Gabpb1l	0.896593	0.0203278
Prickle1	0.644656	0.0203365
Blm	0.889243	0.0203622
Pdlim7	0.912521	0.0203687
BC059164	1.07338	0.0204232
ENSRNOT00000030952	0.904766	0.0204263
Sec31b	1.73943	0.020496
Ikbke	1.41146	0.0205181
Eif4e	0.887648	0.0205538
Heatr5a	0.951767	0.0206026
A_64_P108963	0.887693	0.0206758
RGD1307648	1.1182	0.0206877
XR_005850	0.964505	0.0207081
XM_234486	1.04931	0.0207191
Fam122b	0.943138	0.0208203
Eif5	0.929029	0.0208238
Fcer1g	1.14465	0.0208489
Paics	0.944928	0.0208848
RGD1308874	0.778551	0.0209058
Snn	1.10461	0.0209711
Uxs1	0.860001	0.0209905
XM_228468	0.858242	0.021032
Stam	0.855093	0.0210757
Scx	1.1518	0.0210828
Psen2	1.04947	0.0211378
A_44_P109907	0.914544	0.0211651
A_64_P075357	0.727755	0.0212151
ENSRNOT00000063899	1.28937	0.0213809
Chaf1a	0.936072	0.0213886
Smarcd3	1.06416	0.0214708
Wipi2	0.960736	0.0215766
C1galt1	0.894792	0.0215802
Bhlhe40	0.911268	0.0216789
Actr10	0.950403	0.0216942
Aig1	0.884173	0.0217009
Kcnh1	0.889871	0.0217454
Nr1d2	0.744634	0.0218311
Pak1	0.902161	0.0218354
Cdk7	1.03719	0.0218944
Arnt	0.909023	0.0219062
Chkb	1.11735	0.0219095
A_64_P039672	1.02177	0.0219598
Tra2a	1.08792	0.0219764
Hps1	0.812441	0.0219841
Cbx4	1.05559	0.0219896
ENSRNOT00000019225	0.890483	0.0220827
Homer1	0.957296	0.0220976
Acvr2b	1.14916	0.0221433
RGD1309808	1.14723	0.022177
Chsy1	0.843497	0.0222092
LOC100365115	0.820944	0.0222535
Jrkl	0.8093	0.0223358
Lats2	0.83703	0.0223395
Slc19a2	0.929973	0.0223825
RGD1564719	1.08256	0.0224229
Il1rl1	0.754665	0.0226403
Zbtb45	0.921453	0.0226423
Kdelr3	0.923387	0.0226483
Hcr	0.986516	0.0226691
Il11	1.27837	0.022757
Glod4	0.919604	0.0228006
XR_007887	0.924252	0.0228467
Asap1	0.897577	0.0229279
A_64_P091799	0.894875	0.0229993
Agpat9	0.833486	0.0230294
Higd1a	0.930653	0.0230661
Fbxl6	1.08929	0.0230842
Metrnl	0.901414	0.023113
Spc25	0.950812	0.0231653
Ppap2a	1.03981	0.0232136
Wrb	1.07578	0.0232502
Glis2	1.0911	0.0234003
Ltbp2	1.11021	0.023424
Mdk	1.27487	0.0234638
Col2a1	1.2023	0.0235108
TC616454	0.784381	0.0235272
Urod	1.09905	0.0236074
Mettl7a	0.920447	0.0236306
Afg3l1	0.930065	0.0237461
Trim47	1.18536	0.0237597
Purb	0.933525	0.0238116
Bbs12	0.918294	0.023821
RGD1309730	1.09213	0.0238525
BC088301	0.886431	0.0239011
A_64_P161788	0.914498	0.023916
Ssx2ip	0.854851	0.0239291
ENSRNOT00000025531	1.29632	0.0239558
Ccnb1	1.05023	0.0240563
A_64_P128725	0.886173	0.024126
A_64_P028773	0.816115	0.0241343
DV724970	0.937713	0.0241532
LOC689740	1.09518	0.0241965
LOC680555	0.904654	0.0242733
Lrrc8c	0.904687	0.0243913
ENSRNOT00000056262	1.30199	0.024432
TC624062	0.772387	0.0245227
Ptpn3	0.869905	0.0246249
TC600705	1.05266	0.0246486
Eif1ad	0.881525	0.0246785
Mmrn2	0.743848	0.0246862
Hbegf	0.735237	0.024687
Pik3ip1	1.41467	0.0247188
A_64_P001592	0.924574	0.0247276
Trim47	1.15248	0.0248177
Grinl1a	0.949902	0.0249564
Rimbp2	1.1667	0.0252887
A_64_P095151	0.898639	0.0253417
Dclk2	1.20093	0.0253602
A_64_P084563	1.34686	0.0253764
Hspa8	0.90982	0.0253981
ENSRNOT00000001326	0.873025	0.0254075
Crnkl1	1.05129	0.0254349
Psme4	0.862997	0.0254489
Yipf6	0.942874	0.0254616
Rnf2	0.889483	0.0254653
RGD1564391	0.731745	0.0255494
Slc35b4	1.05683	0.0255539
ENSRNOT00000006406	1.05299	0.0255606
Galc	1.26763	0.0255906
Gatm	0.882922	0.0256457
Tmem203	1.10852	0.0257098
Plxdc2	1.12641	0.0257394
Wdr32	0.900072	0.0258033
Arl6ip1	1.11349	0.0258167
Cdk5rap3	1.0982	0.0258369
Scpep1	1.02762	0.0258375
Ung	0.835109	0.0259321
Npepps	1.07064	0.0259887
XR_007575	0.540027	0.0260389
XM_229109	0.717326	0.0261068
Eif4ebp1	0.896385	0.0262085
Vezt	1.04066	0.0262251
Golga2	1.02993	0.0262403
Sh3bp5	0.945876	0.0262457
Fus	0.901992	0.0262552
Osbpl3	0.890507	0.026408
Dlst	0.967491	0.0266881
ENSRNOT00000026688	1.11713	0.026857
LOC685685	1.16357	0.0268747
Smpdl3b	0.935867	0.0269413
Otud1	0.845677	0.0269428
Yeats2	0.903419	0.026946
Stard4	0.92342	0.0269684
LOC361985	1.06588	0.0270294
XM_214910	0.7199	0.0271174
Specc1l	0.961324	0.0271884
A_64_P041531	1.03519	0.027227
Mak10	1.04972	0.0272357
A_64_P051627	0.906616	0.0272879
A_64_P090354	0.91908	0.0273164
Sumo2	1.06103	0.027386
Cat	0.873327	0.027439
Ddah1	0.863371	0.0274555
RGD1562101	1.09023	0.0274712
Timm10	0.881606	0.0275021
H13	0.922375	0.027509
Psmg4	1.08	0.0276843
TC596892	1.15868	0.0276983
Eif2b2	1.03601	0.0277392
Aldoal1	0.938048	0.0277918
LOC690138	0.909263	0.0277997
Ctdspl	0.827685	0.0278508
Tpst1	1.09771	0.0278922
Mthfd2	0.849345	0.0278953
Tcp11l1	0.890181	0.0279385
RGD1563135	1.09984	0.0279504
Pcsk4	1.0271	0.027986
Ttc27	0.891774	0.0280322
Klk11	1.2595	0.0280776
Cd47	1.08572	0.028093
Hsd17b7	0.925482	0.0281068
Wwp2	1.12724	0.0281427
Tmed3	1.04533	0.0281659
Depdc6	0.853773	0.0281754
Cdc6	0.899277	0.02822
A_64_P150376	1.36801	0.0282688
TC625381	0.807573	0.0283113
Tm9sf3	0.802694	0.0283261
Rnf145	0.881521	0.0283316
Ifi44	1.11669	0.0283552
Znf521	0.901506	0.0284229
C1qtnf6	1.2366	0.0284699
ENSRNOT00000060583	1.20893	0.0284935
Stx8	1.05958	0.0285213
Agap3	0.927026	0.0285416
Xrn2	0.952056	0.028587
Crot	1.07656	0.0286522
Uhrf1bp1l	0.947072	0.0287244
Loxl2	0.96187	0.0287465
Pole	0.839021	0.0288571
A_64_P004864	1.0932	0.0288654
Cdc37l1	0.957335	0.0288831
Fam111a	0.959944	0.0288901
Car11	1.27746	0.0288998
A_64_P037396	1.09073	0.0289287
Nes	0.916071	0.0291552
Tmem8	0.91957	0.0292031
Srp54a	0.881212	0.0294514
Dpagt1	1.08278	0.029457
Gart	0.906728	0.0294856
Nfatc4	1.18117	0.0294857
Pcnx	0.902443	0.0295527
Apol9a	1.12829	0.029666
Pias3	1.22799	0.0296682
LOC681384	0.693953	0.0297426
A_64_P127031	1.15538	0.0297621
Glt8d1	1.14197	0.0299288
ENSRNOT00000015587	0.821439	0.0300793
Trub2	1.09362	0.0301039
Fbxo30	0.931487	0.0301319
Hps1	0.820466	0.0301721
Slc25a13	0.902806	0.0304045
Traf3	0.88872	0.0304388
EV766395	0.843117	0.030442
A_64_P146350	1.2237	0.0305008
A_64_P151899	1.3573	0.0305482
LOC494499	1.04284	0.0306001
A_64_P102776	1.54299	0.0306635
ENSRNOT00000043161	0.942872	0.0306845
A_64_P085331	1.03169	0.0307338
Ccl27	1.11822	0.0307569
Nfkbia	1.04919	0.0308115
Ly9	1.37295	0.0308679
Dynll1	1.02585	0.031045
Mospd3	1.03236	0.0310469
A_64_P082984	0.908576	0.0310624
Dcakd	0.957035	0.0310865
Pex14	0.909884	0.0311271
Sh2b3	0.927785	0.0311337
A_64_P078924	1.09618	0.0311539
Zdhhc21	0.903332	0.0311943
Slc26a6	1.2699	0.0311943
A_64_P128720	1.12325	0.0312366
Ptpn13	0.885948	0.0312953
Tcfap4	0.809402	0.0313716
Ccndbp1	1.05199	0.031415
Arhgap11a	0.926343	0.0314688
Rgs19	0.921565	0.03148
Nutf2	1.02763	0.031568
Sharpin	1.07266	0.0316104
Syde1	0.950296	0.0316529
Rgs2	0.864699	0.0317328
LOC691551	0.659996	0.0318365
ENSRNOT00000056867	0.939847	0.0318466
A_64_P053398	0.892146	0.0318667
A_64_P072282	0.826625	0.0318694
LOC684314	1.12541	0.0319467
Stk19	1.07157	0.0319483
RGD1308541	0.917638	0.031963
ENSRNOT00000043260	1.62023	0.0320328
Cirh1a	0.856501	0.0320974
RGD1560666	0.883445	0.0321312
ENSRNOT00000040366	1.05881	0.032137
ENSRNOT00000018440	0.850112	0.032164
Mfn2	0.95714	0.0321683
A_44_P806297	0.836627	0.0322108
Slc7a1	0.893631	0.0322536
ENSRNOT00000041132	1.13909	0.0323191
Cflar	0.887678	0.0323213
Mcm4	0.887409	0.0324546
ENSRNOT00000045189	0.880398	0.0325264
Ddx56	0.877478	0.0325304
Tbx18	1.06295	0.0325642
Fam133b	1.0763	0.0326521
Tle2	1.16636	0.0326655
Eif3s6ip	1.09716	0.0326952
ENSRNOT00000060251	1.51694	0.0327054
Trim46	1.15437	0.0327876
Pldn	1.06573	0.0327995
A_64_P018227	0.790095	0.0328129
Ddx18	0.868832	0.0328546
Tesk1	1.07576	0.0328994
Cenpv	1.03781	0.0329229
Ndrg1	1.08818	0.0329261
Snip1	0.937203	0.0329797
Rab8a	0.969299	0.03299
TC635171	1.08412	0.0330492
Zfp445	1.28106	0.0330536
Visa	1.04988	0.0331324
Pgf	1.20276	0.033245
Daam1	0.950987	0.0333115
Mcoln1	1.03462	0.0333183
Krtap1-3	1.06552	0.0333417
Ppp6c	0.939282	0.0333738
TC609589	1.07252	0.0334082
Sp110	1.09401	0.0334162
Thrsp	1.49385	0.0335724
ENSRNOT00000054861	1.13977	0.0336133
Fbxo34	0.897023	0.0336464
RGD1309621	0.93367	0.0336495
Bdnf	0.851866	0.0337069
ENSRNOT00000038253	1.42804	0.0337563
A_64_P160586	1.06679	0.0339118
Stxbp3	1.05014	0.0339537
Ankrd39	0.933522	0.0340102
Letmd1	1.06639	0.0340115
Sh3gl1	0.879903	0.0341092
Sptlc2	0.89039	0.0341127
Rrs1	0.812385	0.0341693
Morc4	0.830671	0.0341754
Atf1	0.92923	0.0342425
Lce1l	1.30597	0.0343254
Ccdc102a	1.08117	0.0343259
Nup98	0.895801	0.0343288
RGD1307603	0.82805	0.0343616
Ccdc99	0.945586	0.0343618
Rogdi	1.07387	0.0344088
A_64_P030976	1.22751	0.0344505
Slc25a23	1.18948	0.0345041
Kifap3	0.963489	0.0345294
Atxn2l	0.91093	0.0345546
LOC497940	1.0869	0.0346304
Kctd13	0.864844	0.0347635
RGD1565289	0.964516	0.034812
XM_229478	1.33132	0.0348947
A_64_P079483	1.07954	0.0349501
A_64_P010902	0.891432	0.0349525
Serpine1	0.739954	0.0350733
Fam118a	0.881564	0.0350872
Rpl36al	1.04307	0.0351095
LOC691729	1.03116	0.0352414
Ccdc28b	1.16638	0.0353619
Tcf12	0.869422	0.0353676
Znf467	1.21193	0.0354002
ENSRNOT00000029976	0.691721	0.0354801
RGD1559892	1.12919	0.0355101
A_64_P058192	0.858119	0.0355524
LOC683512	0.933281	0.0355794
XM_221003	1.11959	0.0355968
Pc	1.05054	0.0356085
Snrpd1	0.918539	0.0356377
Mfap4	1.32727	0.0356491
RGD1561671	1.14018	0.0356627
ENSRNOT00000030033	1.04836	0.0356778
EV768969	0.863342	0.0357057
Rnasek	1.05572	0.0357772
ENSRNOT00000046960	1.09119	0.0357811
Cd63	0.933381	0.0358626
ENSRNOT00000007347	0.917753	0.0359297
Prdm4	1.13607	0.0359941
Olr1l	1.10181	0.036067
Bmp1	1.343	0.0361015
ENSRNOT00000058560	0.791209	0.0361023
Flii	0.895683	0.0361271
Mst4	0.820931	0.0361645
LOC691700	0.913168	0.0361796
Arf2	0.876778	0.0362488
Map2k3	1.0661	0.0364044
F2rl2	0.861439	0.036405
Ano10	1.11716	0.0364777
Phf1	1.16982	0.0364973
Max	0.935748	0.0365594
Emr4	0.789774	0.0365612
Acd	1.05663	0.0365946
LOC690415	1.15947	0.0366743
Tmem106c	0.957722	0.0367254
LOC689519	0.859859	0.0367586
ENSRNOT00000042729	0.841404	0.0367603
Nap1l1	0.822403	0.0367942
Lats2	0.819161	0.0368069
Bid	0.894416	0.0368765
A_64_P019245	0.899772	0.0368906
Abhd5	0.895618	0.0368956
Psma5	0.957771	0.0368981
Cpsf2	0.918684	0.0369826
Slfnl1	1.37237	0.0369847
Lmtk2	0.96479	0.0369909
TC603109	0.913365	0.0371562
Tgm1	1.22364	0.0371687
Slurp1	1.08136	0.0371815
Itga10	1.3311	0.0371912
Atp2b1	0.890785	0.037199
Rufy1	0.869987	0.0372041
Dhrs1	1.14343	0.037227
A_64_P001937	1.24505	0.0372667
Taf11	1.05531	0.0372955
Kcnh2	0.897668	0.0373146
Lias	1.11027	0.037327
RGD1306583	1.03409	0.0373842
RGD1311906	1.23338	0.0374012
RGD1311892	1.08722	0.0374274
Zfand3	0.943868	0.037435
XR_009593	0.914994	0.0374644
LOC498201	0.852241	0.0375257
Scmh1	1.02963	0.0375471
LOC689574	1.06163	0.0375765
RGD1309926	0.808145	0.0376114
XM_235476	1.18701	0.0376271
Mllt11	0.943462	0.0377185
Stard13	0.910176	0.0377481
Gar1	0.870128	0.0378234
A_64_P046947	0.916724	0.0378465
L2hgdh	0.864701	0.0379267
Phldb2	0.810283	0.0379308
Phyh	1.10798	0.0379465
Vamp1	1.21467	0.0379575
Rbm6	0.915794	0.0379722
ENSRNOT00000002064	0.967989	0.0380444
Tmem184a	1.1411	0.0380847
Dnajc14	1.03833	0.0382454
Rgnef	0.884122	0.0382958
Dusp6	0.928467	0.0384237
Arfgef2	0.978071	0.0384344
Depdc1b	0.916801	0.0385069
Mcpt9	0.845309	0.0385441
Cab39l	1.07719	0.0385815
Znf294	0.908479	0.0386421
A_64_P163776	1.1481	0.038646
Slc7a5	0.778651	0.0386856
LOC497848	1.08609	0.0387109
Tbc1d17	1.08562	0.0387851
Ssbp3	0.91196	0.0387955
LOC293589	1.08569	0.0388431
CO388903	1.06347	0.0388603
A_64_P072352	1.11265	0.0388694
Flot2	1.10778	0.0388761
Abtb1	1.18582	0.0389897
Tyrobp	1.32456	0.0390264
Slc35e3	1.03318	0.039108
A_44_P713490	1.04372	0.0391476
Eno2	0.823447	0.0391791
Pigm	0.851325	0.039182
A_64_P043936	0.773376	0.0391924
Rnf144b	1.23555	0.0392606
Spr	0.890914	0.039386
Stat5b	0.9147	0.0394101
Fam198b	0.930681	0.039426
LOC691572	1.16576	0.0394283
XR_008872	0.845034	0.0395038
Kdm6b	1.0673	0.0395373
A_64_P049146	0.905328	0.0396758
Rapgef2	0.900678	0.0397922
Krtap21-2	1.136	0.0399393
Cad	0.892982	0.0400023
BG673348	1.24568	0.0400324
Olr233	1.11751	0.0400445
A_64_P054009	0.965314	0.040087
Agps	0.842199	0.040176
Fam168a	0.877069	0.0402575
Elovl5	0.929499	0.0403822
Sec31a	0.890426	0.040397
Bag2	0.857328	0.0404196
Dis3	0.907616	0.040445
ENSRNOT00000021320	0.884291	0.0404628
Ttc7b	0.892142	0.0404896
Cdc25a	0.904824	0.0405514
Casc1	1.31154	0.0405942
Hyal2	1.12328	0.0407505
Anks3	1.17299	0.0407769
Hmga2	0.846667	0.0408047
Kctd6	0.885771	0.0408533
Rab6b	0.936892	0.0409478
LOC680964	0.932144	0.0409652
Acss2	1.05635	0.0409992
ENSRNOT00000012588	0.926501	0.0410154
Ring1	0.905843	0.0411043
Slc25a13	0.931611	0.0411064
A_64_P120322	0.859763	0.0411228
Fam110a	0.969057	0.0411586
Solh	1.08016	0.0411623
Nme3	1.08848	0.0411626
Tbc1d1	0.84932	0.0412179
Zhx3	1.03802	0.041257
Pqlc1	1.05146	0.041282
A_64_P063588	0.895418	0.0413044
TC603663	1.35322	0.0414888
Rpe	0.897837	0.0415538
Tspyl1	1.08865	0.0415908
Bag4	0.904837	0.0417457
Plcxd2	0.726089	0.0417764
ENSRNOT00000013417	1.10931	0.0418175
Gja7	0.885191	0.0418591
Ifi30	1.0693	0.0418669
Vcl	0.861151	0.0418725
ENSRNOT00000041436	0.760051	0.0418926
Kif5b	0.964771	0.0419471
Gpt	1.28104	0.0419783
Rbbp5	0.837648	0.0421374
LOC498972	0.891551	0.0421401
Tmem43	1.08386	0.0421539
Camk2d	0.920542	0.0421544
A_64_P024890	0.984919	0.0421718
Mdfic	0.899135	0.0421751
A_64_P087233	1.08024	0.0422328
Zbtb26	0.768944	0.0422483
Ei24	0.942961	0.0422507
LOC690217	1.07791	0.0422706
Scx	1.08359	0.0424944
Rtn4ip1	0.928286	0.0425477
RGD735112	0.92977	0.0426757
RGD1309102	0.938222	0.0426904
A_64_P015163	0.508261	0.0426955
Rps6kb2	1.08013	0.0427291
Ppapdc3	1.0783	0.042761
A_64_P079058	0.892681	0.0428195
RGD1310507	1.14887	0.042853
Trim2	0.845304	0.0428878
Fam82a2	0.877634	0.0428924
Rnf111	0.943592	0.0429018
Igf1r	0.894896	0.0429121
Rtkn	0.928756	0.0429147
Heatr1	0.836644	0.0429776
Olr143	1.16265	0.0430793
Mterfd1	0.934906	0.0431629
TC615878	0.904105	0.0432396
LOC687713	1.12646	0.0432684
A_64_P104695	0.943543	0.0432737
R3hdml	1.17976	0.0433819
Kat2a	0.866649	0.0433869
Rras2	0.866352	0.0434682
Minpp1	0.953552	0.043492
RGD1310507	1.07648	0.0435039
Fzd1	1.11256	0.0435113
Rnf126	0.908736	0.0435235
Epha2	0.902899	0.0435568
Galt	1.06382	0.0435859
Foxk2	0.890423	0.0435864
A_64_P166128	1.0678	0.0435868
Slc44a1	0.943729	0.0436255
Akr1cl2	1.11137	0.0436357
Hip1	0.931699	0.0436917
Ptpmt1	0.942071	0.0437896
RGD1359600	0.897209	0.0438208
A_64_P136597	1.18619	0.0438272
Prkaa1	0.958149	0.0438576
LOC689116	0.930427	0.0438696
NM_001105930	1.033	0.0439008
Ano4	0.878205	0.0439086
Esyt1	0.95286	0.043922
C1d	1.10503	0.043947
MGC94192	1.04067	0.0439646
ENSRNOT00000021857	1.06529	0.0440285
Polr1e	0.844836	0.0440616
Nolc1	0.843019	0.0440785
Vps18	0.894287	0.0440817
Sdr39u1	1.06555	0.0441275
Rest	0.894889	0.044137
Aurkc	1.27495	0.0441529
Drap1	0.910031	0.0441653
Hmgb3	1.06711	0.0441654
Pnpt1	0.940006	0.044191
Siva1	0.909751	0.0442354
Cox11	0.772361	0.0442807
Gorasp1	1.07189	0.0443064
Kif20a	1.11759	0.0443095
Ccny	0.883954	0.0444127
Spock2	1.22268	0.0444161
Usp18	0.867236	0.0444218
A_64_P036634	0.602665	0.0444331
Tenc1	1.13106	0.0445227
Cpt1b	1.353	0.044528
Zdhhc14	0.901518	0.0445825
Snx33	0.951431	0.0445885
XM_340932	1.39985	0.0446161
A_64_P157285	0.905658	0.0446577
Rprd1a	1.12342	0.0448472
Ccdc97	1.06318	0.0448624
RGD1562977	1.45991	0.0448913
Olr1509	0.81521	0.044893
Ube2q1	0.92613	0.044945
Sncb	0.807802	0.0449942
Smarcal1	1.0613	0.0451532
Bmx	0.919989	0.0451539
Ajap1	1.09107	0.0452029
A_64_P140275	0.939809	0.0452176
A_64_P003761	1.11803	0.0452837
Polr2e	1.05307	0.0453159
Mtmr10	0.901753	0.0453175
Tcta	1.11057	0.0454175
Slmap	0.873161	0.0455315
Tasp1	0.892631	0.0455436
XM_230709	1.07517	0.0455726
Cyp26b1	1.19829	0.0456435
Vpreb2	0.717667	0.0458763
TC591623	1.0482	0.0458781
RGD1563574	1.27909	0.0459085
ENSRNOT00000018460	0.9105	0.0459922
Eif3a	0.962043	0.0460057
A_64_P108652	1.16893	0.0460564
A_64_P140298	0.908053	0.0461385
Polr3g	0.943414	0.046177
Rtn4rl1	0.884451	0.0462133
Mmp10	0.771151	0.04625
Synj2	1.03877	0.0465458
Vps45	0.936355	0.0465558
XR_007312	0.920005	0.0465897
LOC691141	1.28355	0.0466883
A_64_P026771	1.07801	0.0466917
RGD1564300	1.05123	0.0468335
Fnbp1l	0.854615	0.0468437
RGD1304953	0.879214	0.0468485
A_64_P005802	1.23831	0.046865
Znf524	1.06182	0.0468958
A_64_P120539	1.17895	0.046898
XM_216321	0.884756	0.0469207
RGD1564437	0.849277	0.0471485
Casr	1.33226	0.047164
Mettl7a	1.12145	0.0471775
Col9a2	1.29647	0.0472262
Irak1bp1	0.887953	0.0472641
Dclre1c	1.10472	0.04732
ENSRNOT00000044234	0.809287	0.0473619
Plekhh3	1.16559	0.0473971
Vash2	1.06607	0.0473998
A_64_P084952	1.15886	0.0474072
Med22	0.860373	0.047419
Map1a	0.93107	0.0474702
Gabrq	1.20997	0.0474942
CF110390	0.880862	0.0475467
Mmgt2	0.965507	0.0475902
Gatad2a	0.948368	0.0476158
Stk3	0.90619	0.0476325
Sf3a1	0.926894	0.0477246
RGD1311847	1.1319	0.0477447
Gpr17	1.20672	0.0478135
Nckap1	0.900192	0.0478554
Ttc4	1.34902	0.0478852
Abcg3l2	1.14986	0.047943
Agfg1	0.834797	0.0479446
Dock1	0.891485	0.0479561
Mlycd	1.08559	0.0479617
Slc29a4	1.05022	0.0479905
Socs5	0.944231	0.0480018
Hemk1	1.07029	0.0480057
Anapc10	0.946639	0.0480057
Ccna1	0.882075	0.0480857
Asf1a	0.874497	0.0480867
RGD1563532	1.11301	0.0480897
Purb	0.954275	0.0481125
XR_006214	1.15265	0.0481773
LOC100360189	0.794767	0.0481957
Top2a	0.88616	0.0481984
Nr1h3	1.06846	0.0481997
Insig2	0.912891	0.0482366
Suv420h2	1.39219	0.0483371
A_64_P161344	0.904271	0.0484016
Ppm1l	0.956742	0.0485065
Timm44	0.86055	0.0485455
Vrk2	0.884119	0.048577
Tmem185b	0.88349	0.0487493
LOC360919	1.15067	0.0487687
Adam33	1.38722	0.0488037
Eif4b	1.03156	0.0488232
Creb3	1.05666	0.0488921
Mad1l1	0.905387	0.0489417
Clic4	0.89745	0.0490069
Ndufaf4	0.858163	0.0490256
XM_345435	0.938793	0.0490486
ENSRNOT00000037202	1.59006	0.049149
ENSRNOT00000023145	0.929378	0.0491602
XM_224238	0.875366	0.049183
RGD1306119	0.851235	0.0492303
Ak1	1.08579	0.049266
Osgepl1	1.09611	0.0492852
Ap1s1	0.902308	0.0493457
Akap12	0.812009	0.0493734
Cnot8	1.0537	0.0494279
Cyp4f5	1.12956	0.049474
Npas2	0.908461	0.0495487
Phf2	0.908599	0.0495518
XR_008704	0.962563	0.0496023
TC609365	1.04991	0.049622
Rgl2	1.09605	0.049639
A_64_P003494	1.56301	0.0496415
RGD1305508	0.916443	0.0497373
Ocel1	1.05011	0.0497406
Armc7	1.12331	0.0497534
Atxn2l	0.941009	0.0498052
Nsdhl	0.936276	0.0498081
Mbip	0.856522	0.049892
Ipo9	0.917623	0.0498947
Rrp15	0.889356	0.0499055
Mxi1	1.11182	0.0499501
TC591218	1.07857	0.0499552
Ppp1r14c	0.891345	0.0499907
A_64_P044415	0.795961	0.0500331
Nkap	0.915102	0.050034
ENSRNOT00000017748	0.93747	0.0500976
Pigt	1.08829	0.0501065
Scly	1.06669	0.0501083
TC616929	0.872824	0.0501441
Arl8b	0.968732	0.0501532
Lphn1	0.947465	0.050187
LOC682888	0.920459	0.0501919
Jub	0.902927	0.0502134
Trim5	1.05555	0.0503421
Acrbp	1.62307	0.0503619
Fam189b	1.12706	0.0503837
Tpcn2	1.38561	0.0504643
XM_220957	0.921469	0.0504756
LOC680531	1.0552	0.0504899
Slc39a4	1.08016	0.0505131
TC592130	0.93722	0.0505977
Best2	1.2895	0.0507209
ENSRNOT00000007475	0.878165	0.0507338
Kctd21	1.21659	0.0507841
Insc	0.903621	0.0509988
Ier3	0.932157	0.0510067
Bdh1	1.08448	0.05102
ENSRNOT00000026267	1.03681	0.0510291
Tgfa	1.39309	0.0510618
A_64_P112055	0.757133	0.0510971
Ncapd3	0.897112	0.0511218
ENSRNOT00000032643	0.927343	0.0511268
RGD1311946	0.945068	0.0511464
Nod1	1.14358	0.0512656
Slc24a6	1.11321	0.0513931
Efemp2	1.06521	0.0514389
Sema3c	0.893364	0.0515231
Cpt1a	1.08378	0.0516139
Fam158a	1.06768	0.0516618
Ppig	0.830709	0.0516947
Serpinb9	0.842193	0.051698
Ctbp2	0.919431	0.0516991
Inpp5f	1.08095	0.0517421
Dnm1l	0.906643	0.0518277
Ccnc	0.878907	0.0519943
Fusip1	0.95205	0.052022
Trpc2	0.930611	0.0520309
A_64_P101296	1.863	0.0520367
Pfkl	0.886024	0.0522222
XR_007769	0.950172	0.0522224
Mtor	0.892952	0.05229
Ssr1	0.973986	0.0523009
ENSRNOT00000029968	0.941376	0.0523197
RGD1311578	0.946803	0.0524731
ENSRNOT00000034908	0.919836	0.0524949
Rtkn	1.07196	0.0524966
Med6	0.959851	0.0525104
Olfml3	1.11152	0.0525335
Acsl1	1.02581	0.0525472
Ppp2r5c	1.03266	0.0526253
Dnajb11	0.896198	0.0526271
Sox18	1.20604	0.0526939
A_64_P085902	0.922068	0.0527021
Parn	0.815728	0.0527058
Cln6	1.07061	0.0527304
Plaur	0.884503	0.0527421
LOC313707	0.942994	0.0527716
Fam176b	1.10939	0.05278
Megf9	0.910664	0.0528273
Flcn	1.05409	0.0529194
Dctn3l1	1.06393	0.0529492
Dnm3	1.2762	0.0530335
Wdr1	0.919873	0.0530439
Lrp5	1.38387	0.0531486
Aaas	0.934677	0.0531558
Cox6a2	1.08621	0.0532259
Mcm6	0.877257	0.053229
Mapkap1	0.902727	0.053259
Rnd2	1.10584	0.0532633
A_64_P098240	1.08038	0.0532642
Ptov1	1.03631	0.0533052
XM_230014	0.852432	0.0533525
Klf15	0.775152	0.0533983
A_64_P153616	1.40299	0.0534155
RGD735140	1.08046	0.0534244
A_64_P069603	0.79363	0.0535081
Atp5hl1	1.06352	0.0535084
Cs	0.951387	0.0535185
Klhl21	0.751299	0.053551
Osbp	0.841624	0.0535946
Nufip1	0.90173	0.0536174
Nr2c1	0.956856	0.0536772
Cstf2t	0.94102	0.0536775
Gabpa	0.94908	0.0538006
Tp53inp1	1.16051	0.0538012
XR_007481	1.26029	0.05391
Calhm2	0.831471	0.054038
Polr2g	1.0215	0.0541714
Trak2	1.08017	0.0542271
Spire1	0.909165	0.0542729
Exoc5	0.91448	0.054396
Erbb2	1.08018	0.0545961
Smad2	0.880226	0.0546722
LOC360997	1.08255	0.054682
Hnrpd	0.934822	0.0548165
RGD1562914	0.705798	0.0548636
Slc16a1	0.944758	0.0548682
Rgs14	1.07945	0.0549011
Ccdc112	0.913228	0.054921
Alg2	0.839429	0.0549398
Paqr6	1.17776	0.054963
Actr3b	0.659617	0.0549715
Ddit4	1.16881	0.0549772
Sesn1	0.775942	0.0550168
Wtip	0.924397	0.0550512
2012-09-11	0.913237	0.0551137
Ifrd2	0.886244	0.0552065
XR_007568	0.84791	0.0552179
Ppil5	0.827255	0.0552975
Cdkn1b	1.03783	0.0553604
Ube2i	0.959005	0.0555061
Slc6a7	1.28355	0.055521
LOC689412	0.927122	0.0555808
Eno2	0.967393	0.055607
Cyp4f37	1.10145	0.0556172
Mettl2	0.92197	0.055795
Hat1	0.922413	0.055923
Akap8	1.06958	0.0559365
Taf9b	1.07073	0.056064
XM_233699	1.41864	0.0560829
Large	0.927038	0.0561021
Pno1	0.885773	0.0561968
Mrps17	1.04495	0.0562432
ENSRNOT00000050759	1.12129	0.0562677
RGD1562216	0.833225	0.056281
Atg5	0.929879	0.0562812
Pafah1b2	0.922451	0.0562856
Fam35a	0.903901	0.0563411
Bcl3	1.25897	0.0563717
Trp53rk	0.883234	0.0564002
Sit1	1.32666	0.0564004
Srp72	0.95523	0.0564171
Nfrkb	1.1053	0.0564982
Papolb	0.807342	0.0565269
Olr1397	0.704297	0.0565291
Vti1a	0.942213	0.0565293
Rpia	0.950493	0.0565303
A_64_P000846	0.880683	0.0565726
Atp11b	0.918143	0.0565924
Cdca7	0.881772	0.056679
Sec14l2	1.10588	0.0568989
Prrg3	1.05467	0.0569722
Chmp7	1.11257	0.0569833
Gphn	0.891064	0.0569853
Hadh	1.09678	0.0570356
Znf764	0.873202	0.0570552
Efhd2	0.913968	0.0571177
LOC679859	1.38382	0.0571747
A_64_P081738	1.08546	0.0572401
Zinki	1.10457	0.0572599
RGD1563913	0.635773	0.0572731
ENSRNOT00000020691	0.774707	0.0572773
Ninj2	0.90842	0.057348
Tcf15	1.07712	0.0575677
Zmynd17	1.43324	0.0575831
EX491730	1.07964	0.0576157
Tgfbi	1.22112	0.0576604
Myst1	1.06376	0.0576839
Slc2a5	1.12638	0.0576872
Ccdc37	1.42714	0.0577058
Eaf1	0.88556	0.0577278
Zfp637	1.06661	0.0577789
A_64_P039586	1.26171	0.0577802
Zranb2	1.06485	0.0578461
Fgf2	0.865563	0.0578497
Zdhhc6	0.974648	0.0578506
Larp1	0.863027	0.0578839
Dpy30	0.934823	0.0579021
Shmt1	0.89846	0.0579304
Tusc1	0.85358	0.0579634
XR_005972	0.895745	0.058003
Usp46	1.01919	0.0580192
Hspd1	0.937313	0.0580332
ENSRNOT00000036793	1.20385	0.0581067
Morn1	1.12305	0.0581239
A_64_P117106	0.894961	0.058177
A_64_P125948	1.39181	0.0582338
ENSRNOT00000002917	0.878958	0.0582373
Mknk2	1.06417	0.0582927
RGD1563853	0.973806	0.0582933
RGD1562461	1.1186	0.0582968
Adprh	0.933482	0.0583551
Ipo5	0.955497	0.0583822
Usp18	0.865595	0.0584375
RGD1562376	1.10313	0.0585186
RGD1562291	0.716373	0.0586561
A_64_P003561	1.0768	0.0586693
Uqcrc2	1.03845	0.0587541
Slc2a9	0.807251	0.0587597
Atn1	1.0598	0.0588191
Znf553	1.05962	0.0588511
TC605744	0.860777	0.0588512
Pbx4	1.3241	0.0588826
A_64_P042923	1.15841	0.0589923
Pxk	1.13028	0.0590009
A_64_P163633	1.46463	0.0590142
ENSRNOT00000011676	0.732209	0.0590167
RGD1566149	1.077	0.059044
Lsp1	1.07268	0.0590796
Cltb	0.930631	0.0590887
Eed	0.910426	0.0591236
LOC689927	0.712214	0.0591294
Abca7	1.16464	0.0593249
Zdhhc4	1.05226	0.0593592
Timm8a1	0.923554	0.05937
Mapk1ip1	1.10257	0.0593747
Snap47	1.05478	0.0594263
Sfrs1	0.885195	0.0594305
Col5a3	1.20373	0.0594779
A_64_P090035	1.41767	0.0595834
Rngtt	0.78886	0.0597452
Yap1	1.13091	0.059747
Ankle2	0.829889	0.0597842
BF389785	0.763451	0.0598458
Ramp1	1.12389	0.0598562
Acox1	0.942621	0.0598965
Casp12	0.947254	0.0599388
Cnfn	1.18794	0.0600577
Cox6c1	1.18313	0.0601304
A_64_P081191	0.960147	0.0601767
ENSRNOT00000018684	0.864452	0.0602219
ENSRNOT00000010789	1.05615	0.0602408
ENSRNOT00000008576	1.14688	0.0602493
Eif4e3	0.952952	0.0603622
Dedd	0.905769	0.0605378
LOC301748	0.85472	0.060581
LOC367276	1.14744	0.0606492
Rad18	0.889073	0.0606646
Tlcd1	1.12497	0.0606691
LOC690079	0.803847	0.060683
Trmt6	0.872601	0.0607093
Mid1ip1	1.0503	0.0607379
Ttc30b	1.05624	0.0607382
Clk4	1.18118	0.0608038
Ccr1l1	0.770566	0.0608233
Bcl2l1	0.956693	0.0608623
Akr1b10	1.07714	0.0608799
Adamts2	1.34516	0.0609013
Lck	1.65276	0.0609434
Samd4a	0.945804	0.0609812
Chchd5	1.04202	0.0609826
ENSRNOT00000065430	1.0986	0.0609852
Abcb1b	1.14181	0.0610523
Itpr1	0.896202	0.0610922
Lin54	0.919948	0.0612059
Tgfb1i1	0.783348	0.0612417
A_64_P063115	0.807996	0.0612749
ENSRNOT00000035711	1.06248	0.0612946
Mtfr1	0.89293	0.0613227
ENSRNOT00000028794	0.87059	0.0613318
Cybasc3	1.12308	0.0613401
ENSRNOT00000046734	1.09584	0.0613959
Btg3	0.895921	0.0614134
Mll4	0.940182	0.0614439
Impdh1	1.0434	0.0615353
Inpp5a	1.13701	0.0615379
Tgfb1	0.899503	0.0615817
Geft	1.08114	0.0615869
RGD1564290	1.11206	0.0615987
Rad51ap1	0.904616	0.0616079
Atpaf1	0.919331	0.0616518
Psmb7	0.946052	0.0618757
Znf503	0.912686	0.061877
Ell	1.04099	0.0619562
RGD1304737	1.1748	0.0619879
C8g	1.10624	0.0620009
Ankrd49	0.925442	0.0620873
Phf20l1	0.893798	0.0621056
TC620610	1.10121	0.0621276
RGD1310127	1.07945	0.0621764
ENSRNOT00000010929	0.959305	0.0622014
Mapk11	0.785388	0.0622216
RGD1566078	0.880877	0.0623282
TC618960	1.26141	0.0623893
Mybl2	0.877422	0.0624642
Wdr20a	1.03966	0.0624818
Cep164	1.07632	0.0625121
RGD1565210	0.8787	0.0627584
A_64_P057076	1.26012	0.062831
A_64_P034419	0.9138	0.0628736
ENSRNOT00000048141	1.15585	0.062951
LOC690885	0.947008	0.0629665
Ndufaf4	0.876196	0.0630535
Slc1a4	0.829563	0.0631562
FM073566	1.48917	0.063212
LOC687483	1.17411	0.0633077
Trim32	1.04772	0.0633488
A_64_P007046	0.868091	0.0634181
Btbd6	1.08717	0.06343
Ralbp1	0.929014	0.0634322
Itgb1	0.863305	0.0634631
A_64_P028196	0.832156	0.0634981
Cdc73	0.877538	0.0635041
MGC112830	0.909558	0.0636563
LOC679578	0.944296	0.0637097
Pinx1	0.923098	0.0637678
Pdk2	1.12419	0.0637769
Glrb	0.839272	0.0639521
A_64_P042093	0.945386	0.063969
Wars2	0.931231	0.0640905
RGD1563482	1.04304	0.0640934
Utp6	0.921738	0.0641249
Jag1	0.956763	0.0641696
LOC363458	0.894635	0.0643727
Efcab4a	1.19054	0.0643841
Spry4	1.24012	0.0644303
Olr1670	1.16056	0.0644344
Mapk9	0.938136	0.064523
Ktelc1	0.930572	0.0645639
Gtf2i	1.07668	0.064637
Tmem38b	0.921389	0.0646555
Llgl1	0.881413	0.0646732
Arl6	0.901199	0.0648931
Unc119b	1.08226	0.0649453
Zbed4	0.767229	0.0650559
Zer1	1.07614	0.0651004
A_64_P021151	0.938527	0.0651177
LOC494529	1.08507	0.0651533
Fst	0.879586	0.0651643
Tnfrsf9	1.0715	0.0651821
Zfp414	0.891971	0.0652111
Arc	0.879322	0.0652438
Slc3a1	0.926373	0.0652476
Bbs4	1.07781	0.0652688
Podnl1	1.13218	0.0652764
ENSRNOT00000042720	1.15884	0.0654188
Ap2b1	0.915917	0.0654305
Samd8	0.889466	0.0654356
Adam19	1.12591	0.0654425
Yipf2	1.09194	0.0654517
A_64_P000600	1.06947	0.0654741
Tcirg1	1.29555	0.0655615
Atpaf2	1.05832	0.0656086
LOC690350	1.04166	0.0656606
Hdac11	1.21069	0.0657336
Arntl	0.900912	0.0657611
Tpbg	1.08189	0.0658069
RGD1562582	1.05216	0.0658675
Secisbp2l	1.09136	0.0659015
Prph	1.10308	0.0659557
Snx25	0.948332	0.0659621
Ier5	1.05913	0.0659667
Thop1	0.931173	0.0660003
Fam20b	0.885419	0.0660043
Slc9a5	1.28707	0.0660098
Supv3l1	0.952464	0.0660153
Sparcl1	1.21699	0.0660303
Cyld	0.862161	0.0660965
A_64_P141122	1.05663	0.0661108
Tmem123	0.915549	0.0661523
Mest	1.03407	0.0661528
A_64_P020899	1.51317	0.0661803
TC586666	0.962197	0.0662055
A_64_P044786	0.933429	0.0662645
Cdk5r1	1.16277	0.0663051
LOC680027	0.94593	0.0664105
Mtif2	1.07776	0.0664131
Gpr137	1.07034	0.0664391
Ing2	0.85053	0.0664517
Eif2c2	0.886364	0.0664525
Mrps2	0.88157	0.0664591
Tbc1d5	0.877621	0.0664779
Ccdc28a	1.07656	0.0664992
Gtf2h3	0.854009	0.066555
Atp2b1	0.907856	0.0665581
Sdccag3	0.889851	0.0665956
Arhgdia	0.923035	0.066615
A_64_P140636	1.31666	0.0667103
Mrs2	1.05555	0.066778
Atg4d	1.05138	0.0668414
ENSRNOT00000050456	1.071	0.0668647
ENSRNOT00000047053	1.27964	0.0669
LOC292662	1.08617	0.0669056
Fam178b	0.84046	0.0669251
Ldlr	0.941979	0.0670585
ENSRNOT00000064652	1.10094	0.0670863
LOC500420	0.92382	0.0670963
Sc5dl	0.959253	0.0670985
Lrrn3	1.07483	0.0672113
Ppif	0.859273	0.0673117
RGD1565164	1.30634	0.0675207
AY724480	0.914505	0.067558
Ap1g1	0.888	0.0676063
Prss34	1.37244	0.0676475
Mfsd1	1.08191	0.0676607
A_64_P026636	0.921594	0.0677749
Wdr55	0.851505	0.0677994
Mesdc1	0.899352	0.067832
A_44_P714054	0.944941	0.0678561
LOC502684	0.833182	0.0679236
Gon4l	0.926236	0.0679378
A_64_P060401	0.876442	0.068067
Rala	0.94796	0.068154
MGC112715	1.07146	0.0681616
Grip1	0.880714	0.0681712
Sox13	0.780783	0.0682107
Slc22a18	1.21768	0.0682318
Timm17a	0.970657	0.0682375
Hapln3	1.17869	0.0683119
Spry1	1.10676	0.0683885
Eno3	1.04757	0.0684521
RGD1563583	0.946389	0.0684644
Yipf3	1.06436	0.068514
ENSRNOT00000048646	0.911333	0.0685299
Tars	0.900876	0.0685469
Bat2	0.943967	0.0685716
Zgpat	1.06304	0.0686251
Tfb1m	0.913923	0.0686407
Nat9	1.03564	0.0687148
Nt5dc1	0.921449	0.0687925
Opn3	0.93393	0.0688009
Dad1	0.945137	0.0688805
A_64_P039951	1.06586	0.0689132
Mpv17l2	1.12156	0.0689668
Accs	1.15481	0.0689762
Slc22a17	1.13932	0.069056
Bola3	0.962142	0.0690684
Polr2j	1.03168	0.0690819
Tbl1x	0.866903	0.0691744
Dullard	0.953444	0.0692826
TC587630	0.937063	0.0694557
Syde2	1.24971	0.0695112
Abcd4	1.11736	0.0695556
A_64_P033591	1.56862	0.0695785
TC583782	1.03256	0.0696815
Fabp5	0.940205	0.0697043
Rab21	0.854113	0.0697099
Prkaa2	0.924854	0.069908
RGD1306809	0.886676	0.0700177
A_64_P075805	0.877094	0.070057
Hdgfl1	1.2902	0.0700939
ENSRNOT00000042418	0.839292	0.0701173
Slc10a5	1.87244	0.0703726
Rilp	1.13054	0.0704982
LOC499331	0.898375	0.0705163
Lhfp	0.934202	0.0705248
A_64_P101419	1.20706	0.0705806
Tmem182	1.35	0.0705811
Lrpap1	1.1283	0.0706423
Ppwd1	0.941973	0.0706931
Fam171b	0.927321	0.0707198
Maf1	1.09667	0.0707237
RGD1565584	1.12299	0.0707323
Dmtf1	0.896858	0.0707716
A_64_P033019	1.775	0.0707812
Bcl11b	0.908418	0.070791
Nat13	0.938083	0.0708399
A_64_P068766	1.11776	0.0709105
Cbfa2t3	1.39186	0.0709126
Nacc2	1.09451	0.0709436
A_64_P057503	0.947449	0.0709512
C1H6orf35	0.962625	0.0709712
A_64_P040542	0.908049	0.0710935
Gapvd1	0.949723	0.0711441
LOC688146	0.863332	0.0711472
Mif4gd	1.06553	0.0711481
LOC679825	0.855275	0.0712003
A_64_P038609	0.909497	0.07122
Klf7	1.08107	0.0712517
A_64_P023421	1.04109	0.0712936
Apex1	0.928213	0.0713417
Ficd	0.674114	0.0713431
Crip	1.059	0.0713843
Ap1s2	0.915492	0.0714169
Map4k3	0.809788	0.0714767
A_64_P066735	0.926127	0.0715823
Rgl3	1.09324	0.0716149
Tm2d3	1.01858	0.0716472
RGD1311267	1.10741	0.0718405
Clec4a1	0.537356	0.0719502
Med13l	0.89353	0.0719538
Trmt5	1.02248	0.0719539
Orc6l	0.795823	0.0720179
LOC501308	1.40264	0.0720272
DV722021	0.905463	0.0720746
Btbd2	1.18172	0.0720905
LOC688032	0.942401	0.0721543
Atp11b	1.06251	0.0721642
Olr80	0.71946	0.0722029
TC610287	1.1697	0.0722581
Stk38l	1.02983	0.0722681
A_64_P011248	0.927583	0.0723346
A_64_P161381	0.726963	0.0723416
A_64_P095829	1.13442	0.0724101
Med30	0.972254	0.0724137
Morf4l1	0.956974	0.0724966
Bbs4	0.903394	0.0725526
Bloc1s1	1.03749	0.0725604
A_64_P160505	1.08544	0.0725681
Nop56	0.929796	0.0725855
Tmem208	1.08635	0.0726209
Nfx1	0.88929	0.0726598
Unc93b1	1.13328	0.072672
Laptm4b	0.963953	0.0726749
Tomm34	0.932821	0.0727153
Sgol1	0.82322	0.0727588
A_64_P074194	1.34327	0.0727812
Akna	0.956712	0.0728252
Cep97	0.892033	0.0728854
RGD1359529	1.39876	0.0728942
Frmd8	0.953888	0.0729471
Ppat	0.846376	0.0730045
TC611374	0.851522	0.0731486
Phyhip	1.18863	0.0733547
Rasgrp2	1.12594	0.073428
Tmub2	1.10706	0.0734945
RGD1560108	1.0596	0.0734966
Tcp11l1	0.845774	0.0735032
Plekhg3	1.07947	0.0735301
Wasl	0.904452	0.0735425
Aptx	0.938597	0.0735435
B3gnt2	0.903342	0.0735506
Noc3l	0.925461	0.0735924
Fam60a	0.868649	0.0736167
Tk2	1.09809	0.0736803
Git2	1.05483	0.073681
Nup188	0.969734	0.0736857
Carkd	0.907434	0.0736913
ENSRNOT00000000586	0.957615	0.0736994
RGD1561149	0.925956	0.0737163
A_64_P067683	0.767835	0.0738537
Casp8ap2	0.903647	0.0738778
Eps15	0.935467	0.0738893
LOC100363289	1.09058	0.0739698
Olr311	1.18621	0.0741825
Ube2q2	0.934896	0.0741894
Kcnma1	1.27515	0.0742422
A_64_P055940	1.03952	0.0742487
A_64_P060151	1.07462	0.0742703
Gas5	1.06665	0.0743288
LOC680370	1.27569	0.074386
Rkhd2	0.805457	0.0744044
Sf1	0.864103	0.0744814
Lap3	0.935671	0.0744985
RGD1311605	1.10194	0.0745393
Pcna	0.941453	0.0746069
A_64_P099317	0.63629	0.0746103
Uchl5ip	1.10698	0.0747267
A_64_P058689	1.16243	0.0747995
Cntrob	1.09526	0.0749691
Impa1	0.957084	0.0750134
Eftud2	0.93964	0.0750772
Gabbr1	1.2279	0.0751251
Rbm16	0.931896	0.0751278
A_64_P001647	1.49655	0.0751278
Myo9a	0.875897	0.075193
Znf541	0.849284	0.0752075
Tnrc6a	1.06669	0.0752304
Capns2	1.43253	0.0752384
Adora1	1.25244	0.0752464
RGD1306000	1.07167	0.0753094
Nthl1	0.945858	0.0753823
Fam46a	1.13779	0.0754028
Tspan11	1.28617	0.0754391
Med31	1.08228	0.0754422
Smo	0.832569	0.0754587
Fam117b	0.970287	0.0754865
LOC683667	0.963953	0.075511
Rhoq	1.06381	0.0756017
Mrps34	0.936946	0.0756494
Flnc	0.874307	0.0756629
Mmp13	0.800265	0.0757099
LOC680191	0.919746	0.0757276
A_64_P135609	1.12443	0.075731
Gpatch3	0.760889	0.075774
Pip5k1a	0.877758	0.0758856
Kpna3	0.900898	0.0758857
A_64_P012149	1.16908	0.0759341
Rnd3	0.888279	0.07598
Map3k3	0.852575	0.0760078
RGD1562552	1.08543	0.0760134
Ccdc15	0.690837	0.0760292
Prlh	1.3528	0.076316
Ccrl2	0.84463	0.0763465
Ap3m1	1.11388	0.0764298
Extl1	1.3706	0.0765142
LOC686323	1.42798	0.0766067
Esrra	0.945253	0.0766391
Zfp828	0.899186	0.0767108
ENSRNOT00000043774	1.17706	0.076712
Prpf38b	0.967736	0.0767384
Mocos	1.15401	0.0768293
Ranbp1	0.817789	0.0768869
Prnd	0.762801	0.0769555
Capza1	0.878462	0.0769737
A_64_P045775	0.888076	0.0769743
Btd	1.08544	0.0769798
Gstt2	1.14094	0.0769996
Eepd1	1.12537	0.0770911
Fdps	0.943562	0.0771604
Gpr119	1.44191	0.0772388
ENSRNOT00000058341	0.942435	0.0773069
Ddx21	0.897293	0.0773155
Pla2g4a	0.946002	0.0773232
Patl1	0.818139	0.0774574
A_64_P149618	1.34265	0.0775795
ENSRNOT00000032067	1.03498	0.0776219
Zfp317	1.08107	0.0776526
A_64_P036742	1.13161	0.0777551
Abhd10	0.926092	0.0777571
Gga1	1.05993	0.0777727
Tbl3	1.07013	0.077785
Kpna1	0.938893	0.0779076
Pcsk6	0.711653	0.0779134
RGD1559679	0.729935	0.0779395
Higd2a	1.02974	0.0779525
RGD1565002	1.02983	0.0779682
Psme3	0.881028	0.0780379
Shq1	1.05259	0.0781085
Gspt1	0.912129	0.0781501
F8a1	0.936401	0.0781584
Trim31	1.24699	0.0781878
A_64_P072589	0.92591	0.0782043
Rbak	0.896002	0.078241
TC590756	0.940889	0.0783366
Psat1	0.947668	0.0783582
Nat8b	1.13938	0.078394
Slc25a25	0.938119	0.0784421
Prepl	0.946361	0.0784436
RGD1565775	1.16519	0.0786155
ENSRNOT00000063816	0.829745	0.0786423
ENSRNOT00000028944	1.14472	0.0787571
Slc1a5	0.849252	0.078763
Mcam	1.10005	0.0787703
Nek8	1.11207	0.0788969
Gmfg	1.03543	0.0789817
Rsl1d1	1.16568	0.0790134
Dkk3	0.860559	0.0791212
Rrp1b	0.905424	0.0791587
Cited1	0.952384	0.0793225
Slc13a2	1.10805	0.0793233
Ppp1r9b	1.01788	0.0793491
Wbscr16	0.945214	0.0793991
Bcas1	1.13463	0.0794081
Sdf2	1.09178	0.0794086
A_64_P056743	1.45282	0.0794233
A_64_P015788	1.10302	0.0795003
Erh	0.940809	0.0795129
RGD1564167	1.05618	0.0795254
Spink5	0.81672	0.0796266
Rrn3	0.895494	0.079643
Tfrc	0.775897	0.0796806
Zfp36l2	0.889307	0.0797065
Olr715	1.28659	0.0797933
A_44_P394150	1.0762	0.0798155
Sppl3	0.89326	0.0798703
Frmd4a	0.795667	0.0798704
AABR03128419	0.673992	0.0799242
Psma3	0.894784	0.0799621
Tdrkh	0.948557	0.0799829
Kifc3	0.941382	0.0800029
ENSRNOT00000050740	1.23642	0.0800402
Mrpl41	0.954272	0.0800856
Mrpl1	1.02185	0.0801825
Rnf138	0.911511	0.0803967
Wiz	0.952564	0.0804384
ENSRNOT00000064085	0.583281	0.0804609
Rimbp2	1.14502	0.0805672
XM_221864	0.92915	0.0805747
XM_234659	0.9304	0.0806509
A_64_P095695	0.935263	0.0807327
A_44_P295133	0.94951	0.0809593
ENSRNOT00000059797	0.860884	0.0810204
Abhd14a	1.10959	0.0810246
Dnajc15	1.04006	0.0810992
Rhot1	0.885235	0.0812418
Timm9	0.90623	0.0812649
Arrdc3	1.06024	0.0812715
TC582694	1.04677	0.081278
Chd1	0.935578	0.0813317
Prss8	1.20276	0.0813374
Narg1	0.953019	0.0813581
Ttc3	1.06949	0.0814047
Ppp2cb	0.928345	0.0814224
A_64_P058878	1.70281	0.081447
Man2b1	1.10762	0.0815401
Toag1	0.826635	0.0815554
Spryd4	0.808999	0.0816596
A_64_P051711	0.941736	0.0817079
Slc25a16	0.912917	0.0817148
Mars	0.918626	0.0818278
Naf1	0.931785	0.0818303
Actn4	0.947671	0.0818573
Pigh	0.943699	0.0819848
Tipin	0.901853	0.0820735
ENSRNOT00000065619	1.24243	0.0820768
Mnt	1.05142	0.0820775
Bcl9l	0.79808	0.0821391
Agpat5	0.946894	0.0821562
Smurf2	0.856039	0.0821599
A_64_P063483	1.10487	0.0822213
Pnpo	1.13297	0.082358
Tmem30a	0.906366	0.0825157
RGD1307235	1.10493	0.0825857
LOC683029	0.956914	0.0826121
Col1a1	1.50386	0.0826425
Irf9	1.09637	0.0827281
XM_001074633	1.05552	0.0828585
ENSRNOT00000038720	1.10675	0.0829126
Apba3	0.932094	0.0830261
BE098737	1.38813	0.0832139
Tars2	1.05436	0.083326
Man2a1	0.912718	0.0833451
LOC362526	0.967636	0.0833863
Det1	0.841238	0.08342
Olr1335	1.24218	0.0834472
RGD1305158	1.03012	0.0835681
Znf746	0.897382	0.0835752
Isg20	1.2764	0.0836383
Nr1h4	1.38672	0.0836507
LOC688869	1.05675	0.0836954
RGD1311072	1.12459	0.0837146
Tmem18	0.851868	0.0837581
A_64_P111589	1.25179	0.0838069
Necap2	1.12785	0.0838621
Lcp1	0.890233	0.083905
A_64_P011610	0.767617	0.0839432
Sh3bp2	1.03555	0.0839512
Abce1	0.908246	0.083993
Rbm10	1.07199	0.0840329
Klf16	0.920515	0.0840429
A_64_P151690	1.16532	0.084108
Nup98	0.841631	0.0841579
Csrnp2	0.932374	0.0841979
Serpinb1a	0.938146	0.0842883
Wdr12	0.888428	0.0843668
Dhx38	1.03089	0.0843808
Prex1	0.901494	0.0843836
Faah	1.22087	0.0844468
ENSRNOT00000056439	0.856759	0.0845309
Mvd	0.898483	0.0846017
ENSRNOT00000065384	0.949392	0.084635
Samd14	1.21092	0.0847076
RGD1306063	1.06203	0.0848692
Cugbp2	0.881115	0.0848733
Lsmd1	1.06768	0.0848872
Mapk1	0.890958	0.0849705
Ry1	0.956804	0.0850241
Tef	1.04847	0.085077
Odf2	0.964924	0.0851367
Tnni3	1.26147	0.0851917
Nek6	0.875806	0.085214
Tgif1	1.08606	0.0852176
Fam3a	1.05152	0.0852214
Ccdc123	1.08496	0.0852471
RGD1305793	1.03365	0.085298
LOC606294	1.02768	0.0853041
TC625174	0.950287	0.0853816
RGD1559708	1.06837	0.0853918
Dab2ip	1.0673	0.0854295
Sox2	1.13509	0.0854295
Smek1	1.24364	0.0854363
XM_221299	1.07031	0.0854533
A_64_P135639	0.717691	0.0854846
Stoml2	0.966285	0.0854965
Sema4b	1.23673	0.0855547
Ccdc49	0.890178	0.0855635
Grsf1	0.914547	0.0855792
RGD1310257	0.852339	0.0856616
ENSRNOT00000047060	0.916471	0.0857137
Arfip2	1.19784	0.0857197
RGD1308261	0.948559	0.0857487
Bloc1s2	0.940074	0.0857754
RGD1561455	0.772943	0.0858613
Mgst3	1.07311	0.0859302
Lrrc61	0.83405	0.0860814
Plekha6	1.68651	0.0861756
RGD1564419	0.830347	0.086271
Prmt5	0.899538	0.0862916
A_64_P040298	1.34555	0.0862993
Chka	1.08497	0.0863221
Nrsn2	1.16134	0.0863297
Ivns1abp	0.843514	0.0864276
RGD1303066	1.2052	0.0864412
Igfbp5	0.855662	0.0864911
Zyx	0.876394	0.0866766
ENSRNOT00000039580	0.887827	0.0866864
Mogat1	1.08158	0.0867419
Lipt1	0.866552	0.0867646
Ift81	1.04378	0.086789
Cp110	0.868281	0.0868025
Pitpna	0.967845	0.0868158
A_64_P072883	1.1511	0.0868811
Pla2g1b	1.28613	0.086888
Crabp2	1.12356	0.0869695
ENSRNOT00000066977	1.23923	0.0869779
Pls3	0.919602	0.0869787
Sfrs10	0.879135	0.0870052
Sf3a2	0.895075	0.0870541
NMS	0.884387	0.0871349
Msl1	1.11005	0.0871874
Twist1	0.952248	0.0873164
Pctk1	1.08181	0.0874106
TC586251	0.918399	0.0875093
Sectm1b	0.878215	0.0875538
RGD1561504	1.06184	0.0875652
Sbno2	1.08623	0.0875756
Fam57b	1.15677	0.0876333
A_44_P260522	0.907912	0.0877252
Mak16	0.945578	0.0878308
Crlf3	0.899047	0.0878343
Ptpn1	0.969439	0.0878959
Polb	1.06641	0.0879298
Gfra1	0.912013	0.0879429
PVR	0.921329	0.0880105
S78556	0.949493	0.0880768
LOC691259	0.858351	0.0880951
Necap1	0.94727	0.0881469
LOC691024	1.19236	0.0882475
Hnrnpa3	0.866728	0.0884279
Pcbp1	0.933452	0.0884748
RGD1562874	1.22233	0.0884997
Kif3a	0.960889	0.0885982
Als2cl	1.13356	0.0886196
Zbtb5	1.08097	0.0887005
XR_008539	0.937578	0.088718
Stk35	0.932438	0.0888193
Acy1	0.949566	0.0888286
A_64_P092184	1.42508	0.0888836
A_64_P062388	0.961505	0.0889121
RGD1309707	0.927141	0.0889547
[truncated: 10,289 more rows]
