# Supplementary material for: Transcriptional Network Analysis Reveals that AT1 and AT2 Angiotensin II Receptors Are Both Involved in the Regulation of Genes Essential for Glioma Progression
Source: PLoS One. 2014 Nov 3;9(11):e110934. doi: 10.1371/journal.pone.0110934 (PMC4217762; doi:10.1371/journal.pone.0110934)
Supplement: File S4 — Table S15: Venn diagrams showing the overlapping differentially expressed (DE) genes across the experimental comparisons. Venn diagrams were constructed using all experimental comparisons in order to identify DE genes regulated by Ang II at both 3 or 6 hours intervals, and genes whose expression is altered by Ang II and by the presence of Ang II and its antagonists. Genes encompassed in these overlaps are called common genes. (XLSX) [file pone.0110934.s004.xlsx]

## Sheet: 3h
Ang II and Ang II + Los	Ang II and Ang II + PD
A_64_P044415	A_64_P098912
A_64_P105342	Aggf1
A_64_P127031	Ankrd12
Lamb1	Cish
Mcm5	ENSRNOT00000014567
RGD1563667	ENSRNOT00000032331
Rdh12	Gabrd
Syt5	Gpha2
Tex19.2	Gpr152
Wbscr28	Gucy1b2
Znf569	Igfbp3
Zyx	Itgam
Tmem37	Lce1d
	Mdk
	Nr0b1
	Nt5dc3
	Olr132
	Pabpc1l2b
	Pnmt
	Ppp3r1
	Prrg3
	Rora
	Sox18
	Suv39h1
	Tnni2
	Zfp395
	Tmem37

## Sheet: 6h
Ang II and Ang II + Los	Ang II and Ang II + PD
A_64_P033019	A_64_P134852
A_64_P154430	Abra
Acrbp	Accn1
Aqp2	BF555514
LOC500445	Car11
Olr1395	Ccdc6
Syt6	Dmbx1
	ENSRNOT00000004035
	ENSRNOT00000009759
	ENSRNOT00000060583
	Klk11
	Nlrp3
	Pgpep1
	Plcxd2
	Pyroxd2
	RGD1562406
	RGD1563574
	Slc26a6
	Tmeff2
	Trim39
	Vamp1

## Sheet: Ang II vs Control
A_64_P008263
A_64_P021805
A_64_P161381
Aggf1
Atp6v1a
Cap1
Clcn6
Dbr1
Dock9
ENSRNOT00000040973
Fam63a
Gdf7
Gpha2
Ipo9
Nab1
Nek2
Nkap
Pex5
Pias1
Ptpn3
Rev3l
St13
Tarsl2
Tcp11l1
Wfdc10
Zc3hav1l
Zfp709l2
Zyx

## Sheet: Ang II + PD vs Ang II
A_64_P003291
Ctgf
Hbegf
Mdk
Zfp445
