# Supplementary material for: Transcriptional Network Analysis Reveals that AT1 and AT2 Angiotensin II Receptors Are Both Involved in the Regulation of Genes Essential for Glioma Progression
Source: PLoS One. 2014 Nov 3;9(11):e110934. doi: 10.1371/journal.pone.0110934 (PMC4217762; doi:10.1371/journal.pone.0110934)
Supplement: File S5 — Table S16: Venn diagrams showing the enriched transcription factors (TFs) overlapped among the experimental comparisons. Venn diagrams were constructed using the top 100 enriched TFs disclosed at both ChEA and Transfac databases in order to identify significant enriched transcription factors across the experimental comparisons. (XLSX) [file pone.0110934.s005.xlsx]

## Sheet: Enriched Transcription Factors
Ang II vs Control 3h	Ang II + Los vs Ang II 3h	Ang II + PD vs Ang II 3h	Ang II vs Control 6h	Ang II + Los vs Ang II 6h	Ang II + PD vs Ang II 6h
CREB1	E2F1	CREM	CREB1	CEBPB	E2F1
E2F1	EGR1	E2F1	E2F1	CREB1	HNF4A
E2F4	JUN	EGR1	EGR1	E2F1	IKZF1
EGR1	MYC	ELK1	ELK1	EGR1	MYC
HNF4A	PPARG	FOXA2	ETS1	ETS1	PPARG
KLF4	RUNX1	KLF4	GATA1	GATA2	SMAD4
MYB	SPI1	KLF5	GATA2	HNF4A
MYC	TCF3	MYC	HIF1A	MYB
PPARG	TFAP2A	RUNX1	MYC	MYC
RUNX1		SMAD4	NR1I2	PPARG
SRF		SPI1	PPARG	RUNX1
TCF3			RUNX1	SMAD4
TFAP2C			SMAD4	TP53
WT1			SPI1	WT1
			TFAP2A
			TFAP2C
			TP53
			WT1

## Sheet: Ang II vs Control 3h
ChEA				TRANSFAC				BOTH
Term	Transcription Factor	P-value		Term	Transcription Factor	P-value		Transcription Factor
CREM-20920259 (mouse)	CREM	4.634e-35		E2F1 (human)	E2F1	9.782e-11		CREB1
HNF4A-19822575 (human)	HNF4A	2.319e-28		TCFAP2A (human)	TCFAP2A	1.644e-07		E2F1
MYC-18358816 (mouse)	MYC	3.836e-23		TFAP2A (human)	TFAP2A	7.912e-07		E2F4
EGR1-20690147 (human)	EGR1	8.041e-23		SP1 (human)	SP1	2.964e-06		EGR1
CREB1-20920259 (mouse)	CREB1	1.455e-22		WT1 (human)	WT1	6.121e-06		HNF4A
JARID1A-20064375 (mouse)	JARID1A	2.959e-22		ZBTB7A (human)	ZBTB7A	7.134e-06		KLF4
MYCN-18555785 (mouse)	MYCN	5.253e-22		E2F6 (human)	E2F6	1.148e-05		MYB
MYC-19030024 (mouse)	MYC	2.755e-21		APEX1 (human)	APEX1	1.682e-05		MYC
KLF4-18555785 (mouse)	KLF4	1.793e-20		SP1 (mouse)	SP1	2.892e-05		PPARG
POU5F1-18692474 (mouse)	POU5F1	3.519e-20		PCBP1 (human)	PCBP1	6.502e-05		RUNX1
E2F1-18555785 (mouse)	E2F1	4.865e-19		FOXC1 (human)	FOXC1	8.117e-05		SRF
MITF-21258399 (human)	MITF	9.963e-19		SP3 (human)	SP3	0.0001704		TCF3
SIN3B-21632747 (mouse)	SIN3B	1.376e-18		KLF13 (human)	KLF13	0.0002526		TFAP2C
GABP-19822575 (human)	GABP	6.077e-18		MYB (mouse)	MYB	0.0003069		WT1
ZFX-18555785 (mouse)	ZFX	1.021e-15		ELK1 (mouse)	ELK1	0.0004239
RUNX1-21571218 (human)	RUNX1	1.779e-15		TP53 (human)	TP53	0.0004351
FLI1-21571218 (human)	FLI1	3.501e-15		REPIN1 (human)	REPIN1	0.0007183
TRIM28-19339689 (mouse)	TRIM28	5.86e-15		IRF8 (human)	IRF8	0.0009347
CCND1-20090754 (mouse)	CCND1	1.43e-14		KLF5 (human)	KLF5	0.0009746
SOX2-18692474 (mouse)	SOX2	3.428e-14		RELA (human)	RELA	0.000001191
TBX5-21415370 (mouse)	TBX5	4.909e-14		NRF1 (mouse)	NRF1	0.000001319
E2F4-21247883 (human)	E2F4	1.374e-13		TEAD4 (human)	TEAD4	0.000001341
PPARG-20887899 (mouse)	PPARG	1.573e-13		RELA (mouse)	RELA	0.000001809
TCFAP2C-20176728 (mouse)	TCFAP2C	1.645e-13		SMAD4 (mouse)	SMAD4	0.000003432
SETDB1-19884255 (mouse)	SETDB1	9.316e-12		USF2 (human)	USF2	0.000003633
SOX17-20123909 (mouse)	SOX17	8.506e-11		NFYA (human)	NFYA	0.000004490
SFPI1-20887958 (mouse)	SFPI1	1.248e-10		NFIC (human)	NFIC	0.000004674
TCFCP2L1-18555785 (mouse)	TCFCP2L1	2.399e-10		MAX (human)	MAX	0.000004802
ERG-20887958 (mouse)	ERG	4.151e-10		NRF1 (human)	NRF1	0.000006108
PPARD-21283829 (human)	PPARD	5.75e-10		ELK1 (human)	ELK1	0.000007398
E2F1-21310950 (human)	E2F1	1.6e-09		HIF1A (human)	HIF1A	0.000007596
FOXP3-21729870 (human)	FOXP3	5.512e-09		YY1 (mouse)	YY1	0.000007950
SIN3A-21632747 (mouse)	SIN3A	1.911e-08		CREB1 (mouse)	CREB1	0.000008082
EOMES-20176728 (mouse)	EOMES	2.884e-08		GLI2 (human)	GLI2	0.00001230
NKX2-5-21415370 (mouse)	NKX2	2.931e-08		ETV4 (human)	ETV4	0.00001517
FOXA2-19822575 (human)	FOXA2	4.744e-08		TEAD2 (human)	TEAD2	0.00001805
ETS1-20019798 (human)	ETS1	5.3e-08		EGR1 (mouse)	EGR1	0.00002123
MYC-19079543 (mouse)	MYC	6.376e-08		NFKB1 (human)	NFKB1	0.00002541
NANOG-18692474 (mouse)	NANOG	9.341e-08		ZNF148 (human)	ZNF148	0.00003063
ESRRB-18555785 (mouse)	ESRRB	9.643e-08		CBEPB (human)	CBEPB	0.00004570
KDM5B-21448134 (mouse)	KDM5B	1.256e-07		TFAP2D (human)	TFAP2D	0.00005271
SUZ12-20075857 (mouse)	SUZ12	1.384e-07		ATF2 (human)	ATF2	0.00005886
SMARCA4-20176728 (mouse)	SMARCA4	2.015e-07		IKZF1 (mouse)	IKZF1	0.00006372
MYC-18555785 (mouse)	MYC	2.417e-07		LEF1 (human)	LEF1	0.00006622
TCF3-18347094 (mouse)	TCF3	2.59e-07		MYC (mouse)	MYC	0.00006891
AR-19668381 (human)	AR	4.345e-07		HINFP (human)	HINFP	0.00007318
DACH1-20351289 (human)	DACH1	1.124e-06		E2F1 (mouse)	E2F1	0.00008116
GATA1-19941827 (mouse)	GATA1	1.487e-06		HNF4A (human)	HNF4A	0.00008944
SOX2-21211035 (human)	SOX2	3.309e-06		ATF4 (human)	ATF4	0.00009974
TAL1-20566737 (mouse)	TAL1	3.462e-06		PLAU (human)	PLAU	0.0001023
GATA1-21571218 (human)	GATA1	4.964e-06		CRX (human)	CRX	0.0001023
SCL-21571218 (human)	SCL	7.11e-06		LTF (human)	LTF	0.0001041
CNOT3-19339689 (mouse)	CNOT3	8.802e-06		USF1 (human)	USF1	0.0001089
SRF-21415370 (mouse)	SRF	1.065e-05		FOXJ1 (human)	FOXJ1	0.0001183
RAD21-21589869 (mouse)	RAD21	1.412e-05		RUNX1 (human)	RUNX1	0.0001244
KLF4-18358816 (mouse)	KLF4	1.608e-05		NR5A2 (human)	NR5A2	0.0001255
YAP1-20516196 (mouse)	YAP1	2.208e-05		ELK4 (human)	ELK4	0.0001324
TAL1-20887958 (mouse)	TAL1	2.533e-05		SNAI1 (human)	SNAI1	0.0001631
CLOCK-20551151 (human)	CLOCK	3.021e-05		TCF3 (human)	TCF3	0.0001631
PDX1-19855005 (mouse)	PDX1	3.092e-05		AHR (human)	AHR	0.0001656
ZFP42-18358816 (mouse)	ZFP42	3.097e-05		JUN (mouse)	JUN	0.0001672
NANOG-18347094 (mouse)	NANOG	3.309e-05		RELB (human)	RELB	0.0001708
SPI1-20176806 (mouse)	SPI1	3.741e-05		FOS (human)	FOS	0.0001738
EOMES-21245162 (human)	EOMES	3.983e-05		NR5A2 (mouse)	NR5A2	0.0001930
CUX1-19635798 (human)	CUX1	5.961e-05		TP63 (human)	TP63	0.0002069
E2F1-17053090 (human)	E2F1	6.632e-05		THRB (human)	THRB	0.0002176
NR0B1-18358816 (mouse)	NR0B1	7.595e-05		PITX2 (human)	PITX2	0.0002186
GFI1B-20887958 (mouse)	GFI1B	8.858e-05		TFAP2C (human)	TFAP2C	0.0002191
SALL4-18804426 (mouse)	SALL4	0.0001052		PPARG (human)	PPARG	0.0002397
WT1-20215353 (mouse)	WT1	0.0001054		SMAD4 (human)	SMAD4	0.0002892
KLF4-19030024 (mouse)	KLF4	0.0001272		MZF1 (human)	MZF1	0.0002938
THAP11-20581084 (mouse)	THAP11	0.000137		SNAI2 (human)	SNAI2	0.0002970
NANOG-18555785 (mouse)	NANOG	0.0001422		FOXA1 (human)	FOXA1	0.0004590
TCF3-18692474 (mouse)	TCF3	0.0001794		SREBF1 (human)	SREBF1	0.0004620
CHD1-19587682 (mouse)	CHD1	0.0002221		NR1I2 (human)	NR1I2	0.0005123
GATA1-19941826 (human)	GATA1	0.0002662		KLF11 (human)	KLF11	0.0005200
HNF4A-19761587 (human)	HNF4A	0.0002822		GFI1 (human)	GFI1	0.0005223
REST-18959480 (mouse)	REST	0.0002908		E2F4 (human)	E2F4	0.0006032
SOX2-19030024 (mouse)	SOX2	0.0003794		KLF4 (human)	KLF4	0.0006866
TET1-21451524 (mouse)	TET1	0.0005236		GATA3 (human)	GATA3	0.0007375
PHF8-20622854 (human)	PHF8	0.0005262		TCF4 (human)	TCF4	0.0009430
SMAD2-18955504 (human)	SMAD2	0.0005634		RXRA (mouse)	RXRA	0.0009495
SMAD3-18955504 (human)	SMAD3	0.0005634		EGR1 (human)	EGR1	0.0009797
TFAP2C-20629094 (human)	TFAP2C	0.0006293		MIR138 (human)	MIR138	0.001012
GATA2-19941826 (human)	GATA2	0.0006437		PITX1 (human)	PITX1	0.001221
PRDM14-21183938 (mouse)	PRDM14	0.0006647		NFE2 (human)	NFE2	0.001236
ZFP281-18757296 (mouse)	ZFP281	0.0008037		USF1 (mouse)	USF1	0.001322
NRF2-20460467 (mouse)	NRF2	0.0008827		RBPJ (human)	RBPJ	0.001352
NFE2L2-20460467 (mouse)	NFE2L2	0.0008827		CBFB (human)	CBFB	0.001482
REST-21632747 (mouse)	REST	0.000001024		MIB2 (human)	MIB2	0.002117
POU5F1-18347094 (mouse)	POU5F1	0.000001026		SPIB (human)	SPIB	0.002237
MTF2-20144788 (mouse)	MTF2	0.000001312		SMARCA2 (human)	SMARCA2	0.002278
MEIS1-20887958 (mouse)	MEIS1	0.000001333		RXRA (human)	RXRA	0.002468
SPI1-20517297 (human)	SPI1	0.000001600		ARNT (human)	ARNT	0.002479
GABP-17652178 (human)	GABP	0.000001619		TP53 (mouse)	TP53	0.002565
RCOR3-21632747 (mouse)	RCOR3	0.000001654		MYOD1 (mouse)	MYOD1	0.002707
MYB-21317192 (mouse)	MYB	0.000001697		FOXF1 (human)	FOXF1	0.002801
SETDB1-19884257 (mouse)	SETDB1	0.000002459		SRF (human)	SRF	0.002837
TBX3-20139965 (mouse)	TBX3	0.000002880		SREBF2 (human)	SREBF2	0.003144
STAT3-1855785 (mouse)	STAT3	0.000003763		BRCA1 (human)	BRCA1	0.003168

## Sheet: Ang II + Los vs Ang II 3h
ChEA				TRANSFAC				BOTH
Term	Transcription Factor	P-value		Term	Transcription Factor	P-value		Transcription Factor
EGR1-20690147 (human)	EGR1	3.595e-07		USF2 (human)	USF2	0.00005783		E2F1
E2F4-21247883 (human)	E2F4	0.000003317		KLF13 (human)	KLF13	0.0001711		EGR1
HNF4A-19822575 (human)	HNF4A	0.000009732		MIB2 (human)	MIB2	0.0002184		JUN
MITF-21258399 (human)	MITF	0.00005310		E2F6 (human)	E2F6	0.0003500		MYC
SIN3B-21632747 (mouse)	SIN3B	0.00006538		ZNF281 (human)	ZNF281	0.0003968		PPARG
SCL-21571218 (human)	SCL	0.00009997		E2F1 (mouse)	E2F1	0.0005398		RUNX1
MYC-18358816 (mouse)	MYC	0.0002479		RORB (human)	RORB	0.0005770		SPI1
ERG-20887958 (mouse)	ERG	0.0002642		NR2F1 (human)	NR2F1	0.0007596		TCF3
SOX2-20726797 (human)	SOX2	0.0003053		ELF5 (mouse)	ELF5	0.0009207		TFAP2A
TBX5-21415370 (mouse)	TBX5	0.0003332		ZBTB16 (human)	ZBTB16	0.001255
TAL1-20887958 (mouse)	TAL1	0.0004181		STAT5B (human)	STAT5B	0.001440
FOXA2-19822575 (human)	FOXA2	0.0004653		NFYA (human)	NFYA	0.001470
TCFAP2C-20176728 (mouse)	TCFAP2C	0.0004670		TFAP2A (mouse)	TFAP2A	0.002012
GFI1B-20887958 (mouse)	GFI1B	0.0006047		KLF5 (human)	KLF5	0.002077
SUZ12-20075857 (mouse)	SUZ12	0.0006438		NR1H2 (human)	NR1H2	0.002215
CREM-20920259 (mouse)	CREM	0.0006786		GLI2 (human)	GLI2	0.002311
SOX17-20123909 (mouse)	SOX17	0.0008520		NFIC (human)	NFIC	0.003297
E2F1-18555785 (mouse)	E2F1	0.001002		E2F1 (human)	E2F1	0.004248
MEIS1-20887958 (mouse)	MEIS1	0.001058		ZBTB7A (human)	ZBTB7A	0.004560
E2F1-17053090 (human)	E2F1	0.001093		ETV4 (human)	ETV4	0.005294
SETDB1-19884255 (mouse)	SETDB1	0.001169		STAT1 (human)	STAT1	0.006091
PHF8-20622854 (human)	PHF8	0.001277		MYC (mouse)	MYC	0.006417
NKX2-5-21415370 (mouse)	NKX2	0.001375		FOS (mouse)	FOS	0.007261
SFPI1-20887958 (mouse)	SFPI1	0.001469		SMARCA2 (human)	SMARCA2	0.009731
GATA2-19941826 (human)	GATA2	0.001662		CRTC1 (human)	CRTC1	0.01039
CLOCK-20551151 (human)	CLOCK	0.001899		BRCA1 (human)	BRCA1	0.01090
SOX2-21211035 (human)	SOX2	0.002065		CBEPB (human)	CBEPB	0.01131
PPARD-21283829 (human)	PPARD	0.002277		SP1 (mouse)	SP1	0.01240
SRF-21415370 (mouse)	SRF	0.002518		Pdx1 (mouse)	Pdx1	0.01293
RUNX1-20887958 (mouse)	RUNX1	0.002757		AHR (human)	AHR	0.01460
DACH1-20351289 (human)	DACH1	0.003285		BCL6 (human)	BCL6	0.01510
MYC-19915707 (human)	MYC	0.003939		SNAI2 (human)	SNAI2	0.01704
RUNX1-21571218 (human)	RUNX1	0.004119		TCF3 (human)	TCF3	0.01704
ZFP42-18358816 (mouse)	ZFP42	0.004268		SNAI1 (human)	SNAI1	0.01704
GATA1-19941826 (human)	GATA1	0.004689		PPARG (human)	PPARG	0.01705
NANOG-18692474 (mouse)	NANOG	0.004925		RUNX2 (human)	RUNX2	0.01922
CREB1-20920259 (mouse)	CREB1	0.005011		RORB (mouse)	RORB	0.02295
SMAD4-21741376 (human)	SMAD4	0.005068		NR2F1 (mouse)	NR2F1	0.02306
REST-19997604 (mouse)	REST	0.005315		TP53 (human)	TP53	0.02461
CCND1-20090754 (mouse)	CCND1	0.005598		NR5A2 (human)	NR5A2	0.02979
CTCF-18555785 (mouse)	CTCF	0.006280		PITX2 (human)	PITX2	0.03039
JUN-21703547 (human)	JUN	0.006589		TEAD2 (mouse)	TEAD2	0.03141
AR-19668381 (human)	AR	0.006980		RUNX1 (human)	RUNX1	0.03268
CIITA-18437201 (human)	CIITA	0.007574		EGR1 (mouse)	EGR1	0.03317
PPARG-20887899 (mouse)	PPARG	0.007841		NKX2-8 (human)	NKX2-8	0.03481
MYCN-18555785 (mouse)	MYCN	0.008503		APEX1 (human)	APEX1	0.03598
SMAD1-18555785 (mouse)	SMAD1	0.01018		TCF4 (human)	TCF4	0.03644
YAP1-20516196 (mouse)	YAP1	0.01042		SP3 (mouse)	SP3	0.03682
REST-21632747 (mouse)	REST	0.01083		NR1H3 (human)	NR1H3	0.03757
FLI1-20887958 (mouse)	FLI1	0.01117		STAT3 (human)	STAT3	0.03879
KLF1-20508144 (mouse)	KLF1	0.01137		THRA (human)	THRA	0.04006
AR-20517297 (human)	AR	0.01179		MYB (human)	MYB	0.04090
CUX1-19635798 (human)	CUX1	0.01195		SAMD9L (human)	SAMD9L	0.04176
VDR-20736230 (human)	VDR	0.01367		SPI1 (mouse)	SPI1	0.04212
KLF4-18555785 (mouse)	KLF4	0.01458		JUN (mouse)	JUN	0.04469
EOMES-21245162 (human)	EOMES	0.01496		FOXA1 (mouse)	FOXA1	0.04552
KLF4-19030024 (mouse)	KLF4	0.01500		ELK4 (human)	ELK4	0.04750
REST-18959480 (mouse)	REST	0.01828		REPIN1 (human)	REPIN1	0.04958
CTNNB1-20460455 (human)	CTNNB1	0.01942
TCF3-18347094 (mouse)	TCF3	0.01956
ZFX-18555785 (mouse)	ZFX	0.01971
TFAP2A-17053090 (human)	TFAP2A	0.02016
NANOG-18347094 (mouse)	NANOG	0.02034
SALL4-18804426 (mouse)	SALL4	0.02100
GATA1-21571218 (human)	GATA1	0.02216
PRDM14-21183938 (mouse)	PRDM14	0.02277
SPI1-20176806 (mouse)	SPI1	0.02497
WT1-20215353 (mouse)	WT1	0.02576
PAX3-FKHR-20663909 (human)	PAX3	0.02658
SETDB1-19884257 (mouse)	SETDB1	0.02811
KLF4-18358816 (mouse)	KLF4	0.02851
GATA2-20887958 (mouse)	GATA2	0.02956
POU5F1-18692474 (mouse)	POU5F1	0.03276
MYC-19030024 (mouse)	MYC	0.03339
CDX2-19796622 (mouse)	CDX2	0.03552
E2F1-21310950 (human)	E2F1	0.03596
SOX2-19030024 (mouse)	SOX2	0.03800
SIN3A-21632747 (mouse)	SIN3A	0.04179
GATA1-19941827 (mouse)	GATA1	0.04220
RNF2-16625203 (mouse)	RNF2	0.04620

## Sheet: Ang II + PD vs Ang II 3h
ChEA				TRANSFAC				BOTH
Term	Transcription Factor	P-value		Term	Transcription Factor	P-value		Transcription Factor
SUZ12-20075857 (mouse)	SUZ12	1.656e-06		HINFP (human)	HINFP	0.0002636		CREM
EGR1-20690147 (human)	EGR1	2.043e-05		NFE2 (human)	NFE2	0.00003036		E2F1
POU5F1-18347094 (mouse)	POU5F1	0.00001759		TFAP2A (human)	TFAP2A	0.00006165		EGR1
GATA2-19941826 (human)	GATA2	0.00001971		SP3 (human)	SP3	0.0001338		ELK1
ESR2-21235772 (human)	ESR2	0.00002662		ZNF148 (human)	ZNF148	0.0001784		FOXA2
WT1-20215353 (mouse)	WT1	0.00002697		KLF13 (human)	KLF13	0.0002967		KLF4
NR0B1-18358816 (mouse)	NR0B1	0.00003164		KLF4 (human)	KLF4	0.0003610		KLF5
SETDB1-19884255 (mouse)	SETDB1	0.00004686		ELK1 (human)	ELK1	0.0004217		MYC
SALL4-18804426_ESC (mouse)	SALL4	0.00005765		E2F1 (human)	E2F1	0.0005633		RUNX1
MTF2-20144788 (mouse)	MTF2	0.00007321		KLF11 (human)	KLF11	0.0007646		SMAD4
CREM-20920259 (mouse)	CREM	0.00009633		SP1 (human)	SP1	0.0008491		SPI1
ESR1-21235772 (human)	ESR1	0.0001112		CACYBP (human)	CACYBP	0.002221
TCF3-18347094 (mouse)	TCF3	0.0001267		TEAD4 (human)	TEAD4	0.002269
MITF-21258399 (human)	MITF	0.0001564		E2F6 (human)	E2F6	0.002318
SMAD4-19686287 (human)	SMAD4	0.0001798		PCBP1 (human)	PCBP1	0.002342
EP300-20729851 (mouse)	EP300	0.0002556		CACYBP (mouse)	CACYBP	0.003082
DNAJC2-21179169 (human)	DNAJC2	0.0004782		ETS1 (human)	ETS1	0.003477
TCF3-18467660 (mouse)	TCF3	0.0004811		USF1 (human)	USF1	0.003540
NANOG-16153702 (human)	NANOG	0.0005601		ZNF281 (human)	ZNF281	0.003649
FOXP2-21765815 (mouse)	FOXP2	0.0005727		TEAD2 (human)	TEAD2	0.004391
CDX2-20551321 (human)	CDX2	0.0005808		MIB2 (human)	MIB2	0.004474
RAD21-21589869 (mouse)	RAD21	0.0007510		MXI1 (human)	MXI1	0.006653
NKX2-5-21415370 (mouse)	NKX2	0.0008893		ZBTB7A (human)	ZBTB7A	0.008114
RUNX1-17652178 (human)	RUNX1	0.0009625		PDX1 (human)	PDX1	0.009276
EP300-21415370 (mouse)	EP300	0.001032		MAX (human)	MAX	0.009637
SUZ12-18555785 (mouse)	SUZ12	0.001358		SPI1 (mouse)	SPI1	0.01008
STAT3-20064451 (mouse)	STAT3	0.001479		KLF5 (human)	KLF5	0.01110
TCF3-18692474 (mouse)	TCF3	0.001615		SREBF1 (human)	SREBF1	0.01310
NOTCH1-21737748 (human)	NOTCH1	0.001616		ELF3 (human)	ELF3	0.01324
SMAD2-18955504 (human)	SMAD2	0.001698		NR5A2 (human)	NR5A2	0.01395
SMAD3-18955504 (human)	SMAD3	0.001698		MYC (human)	MYC	0.01775
SIN3B-21632747 (mouse)	SIN3B	0.001893		TEAD2 (mouse)	TEAD2	0.01962
SMARCA4-20176728 (mouse)	SMARCA4	0.001915		EGR1 (mouse)	EGR1	0.02078
FLI1-21571218 (human)	FLI1	0.002000		RELA (human)	RELA	0.02223
RUNX1-21571218 (human)	RUNX1	0.002031		TFAP2A (mouse)	TFAP2A	0.02525
REST-21632747 (mouse)	REST	0.002457		ETV4 (human)	ETV4	0.02631
FLI1-20887958 (mouse)	FLI1	0.002488		ETS1 (mouse)	ETS1	0.02683
EOMES-20176728 (mouse)	EOMES	0.002617		CREM (human)	CREM	0.02731
SMAD4-21741376 (human)	SMAD4	0.003089		USF2 (human)	USF2	0.02739
RNF2-16625203 (mouse)	RNF2	0.003199		RXRA (human)	RXRA	0.02820
E2F1-18555785 (mouse)	E2F1	0.003398		FOXA2 (mouse)	FOXA2	0.02861
HNF4A-19822575 (human)	HNF4A	0.003425		MTF1 (human)	MTF1	0.03007
KLF4-18555785 (mouse)	KLF4	0.003490		EGR1 (human)	EGR1	0.03032
NACC1-18358816 (mouse)	NACC1	0.004765		RUNX1 (human)	RUNX1	0.03150
SUZ12-18974828 (mouse)	SUZ12	0.005384		REPIN1 (human)	REPIN1	0.03293
NANOG-18700969 (mouse)	NANOG	0.005429		TFAP2C (human)	TFAP2C	0.03513
NRF2-20460467 (mouse)	NRF2	0.005555		SP1 (mouse)	SP1	0.03615
NFE2L2-20460467 (mouse)	NFE2L2	0.005555		RBPJ (human)	RBPJ	0.04141
TBX3-20139965 (mouse)	TBX3	0.005927		SMAD4 (mouse)	SMAD4	0.04767
FOXA2-19822575 (human)	FOXA2	0.006151		TBP (human)	TBP	0.04958
ERG-20887958 (mouse)	ERG	0.006197
RARG-19884340 (mouse)	RARG	0.007638
NANOG-18692474 (mouse)	NANOG	0.007724
WT1-19549856 (human)	WT1	0.008001
POU5F1-18692474 (mouse)	POU5F1	0.009352
MYC-19030024 (mouse)	MYC	0.009574
NANOG-18358816 (mouse)	NANOG	0.01234
SOX2-20726797 (human)	SOX2	0.01360
SUZ12-16625203 (mouse)	SUZ12	0.01420
NANOG-18347094 (mouse)	NANOG	0.01455
CEBPB-20176806 (mouse)	CEBPB	0.01487
SOX2-16153702 (human)	SOX2	0.01488
SOX2-18692474 (mouse)	SOX2	0.01492
CTNNB1-20460455 (human)	CTNNB1	0.01513
MYCN-18555785 (mouse)	MYCN	0.01538
STAT4-19710469 (mouse)	STAT4	0.01586
KDM5B-21448134 (mouse)	KDM5B	0.01600
E2F4-17652178 (human)	E2F4	0.01610
GABP-19822575 (human)	GABP	0.01664
SOX2-21211035 (human)	SOX2	0.01856
KLF4-18264089 (mouse)	KLF4	0.01884
KLF2-18264089 (mouse)	KLF2	0.01884
KLF5-18264089 (mouse)	KLF5	0.01884
ZFP281-18757296 (mouse)	ZFP281	0.01935
TRIM28-19339689 (mouse)	TRIM28	0.01966
PAX3-FKHR-20663909 (human)	PAX3	0.02084
AR-19668381 (human)	AR	0.02313
E2F1-17053090 (human)	E2F1	0.02315
JARID2-20064375 (mouse)	JARID2	0.02577
HNF4A-19761587 (human)	HNF4A	0.02667
GATA3-20176728 (mouse)	GATA3	0.02728
PPARG-20176806 (mouse)	PPARG	0.02765
CCND1-20090754 (mouse)	CCND1	0.02789
HIF1A-21447827 (human)	HIF1A	0.02792
STAT3-1855785 (mouse)	STAT3	0.02920
EWS-FLI1-20517297 (human)	EWS	0.02952
SOX2-19030024 (mouse)	SOX2	0.03095
ELK1-19687146 (human)	ELK1	0.03842
SUZ12-18692474 (mouse)	SUZ12	0.03843
EOMES-21245162 (human)	EOMES	0.04072
TBX5-21415370 (mouse)	TBX5	0.04158
TCFAP2C-20176728 (mouse)	TCFAP2C	0.04174
JARID2-20075857 (mouse)	JARID2	0.04217
STAT3-19079543 (mouse)	STAT3	0.04343
CREB1-15753290 (human)	CREB1	0.04392
TCFCP2L1-18555785 (mouse)	TCFCP2L1	0.04724
EZH2-18974828 (mouse)	EZH2	0.04781
RNF2-18974828 (mouse)	RNF2	0.04781
RCOR2-21632747 (mouse)	RCOR2	0.04846
SPI1-20176806 (mouse)	SPI1	0.04973

## Sheet: Ang II vs Control 6h
ChEA				TRANSFAC				BOTH
Term	Transcription Factor	P-value		Term	Transcription Factor	P-value		Transcription Factor
EGR1-20690147 (human)	EGR1	9.784e-22		E2F1 (human)	E2F1	1.858e-08		CREB1
CREM-20920259 (mouse)	CREM	2.07e-21		SP1 (mouse)	SP1	2.93e-06		E2F1
HNF4A-19822575 (human)	HNF4A	2.106e-20		NR5A2 (human)	NR5A2	6.845e-06		EGR1
POU5F1-18692474 (mouse)	POU5F1	2.058e-15		TEAD2 (human)	TEAD2	1.593e-05		ELK1
TRIM28-19339689 (mouse)	TRIM28	1.249e-14		TCFAP2A (human)	TCFAP2A	0.0002858		ETS1
KDM5B-21448134 (mouse)	KDM5B	6.547e-14		PCBP1 (human)	PCBP1	0.0006757		GATA1
E2F1-18555785 (mouse)	E2F1	7.669e-14		PITX2 (human)	PITX2	0.000001055		GATA2
MITF-21258399 (human)	MITF	9.663e-14		WT1 (human)	WT1	0.000001390		HIF1A
MYC-19030024 (mouse)	MYC	6.161e-13		SP1 (human)	SP1	0.000003714		MYC
MYC-18358816 (mouse)	MYC	1.366e-12		NFYA (human)	NFYA	0.000005521		NR1I2
RUNX1-21571218 (human)	RUNX1	1.541e-12		SRF (human)	SRF	0.000005529		PPARG
E2F4-21247883 (human)	E2F4	1.417e-11		E2F1 (mouse)	E2F1	0.000008615		RUNX1
CCND1-20090754 (mouse)	CCND1	1.433e-11		LEF1 (human)	LEF1	0.00001392		SMAD4
PPARG-20887899 (mouse)	PPARG	4.306e-11		THRB (human)	THRB	0.00002465		SPI1
MYCN-18555785 (mouse)	MYCN	4.91e-11		POU2F2 (human)	POU2F2	0.00003514		TFAP2A
FOXA2-19822575 (human)	FOXA2	8.817e-11		SP3 (human)	SP3	0.00004140		TFAP2C
WT1-20215353 (mouse)	WT1	2.957e-10		SMAD4 (mouse)	SMAD4	0.00004456		TP53
SOX2-18692474 (mouse)	SOX2	2.007e-09		TEAD2 (mouse)	TEAD2	0.00005132		WT1
ZFP281-18757296 (mouse)	ZFP281	5.876e-09		TEAD4 (human)	TEAD4	0.00005636
E2F4-17652178 (human)	E2F4	7.574e-09		MYC (mouse)	MYC	0.00007063
FLI1-21571218 (human)	FLI1	1.007e-08		MEF2A (human)	MEF2A	0.00007252
E2F1-21310950 (human)	E2F1	1.728e-08		ZFHX3 (human)	ZFHX3	0.00008182
CUX1-19635798 (human)	CUX1	1.973e-08		ELK4 (human)	ELK4	0.00009376
PPARD-21283829 (human)	PPARD	8.514e-08		FOXA1 (mouse)	FOXA1	0.00009642
ERG-20887958 (mouse)	ERG	1.099e-07		ATF2 (human)	ATF2	0.00009645
ZFX-18555785 (mouse)	ZFX	8.104e-07		HINFP (human)	HINFP	0.0001040
GATA4-21415370 (mouse)	GATA4	9.871e-07		SMARCA2 (human)	SMARCA2	0.0001221
NANOG-18692474 (mouse)	NANOG	1.167e-06		SMAD4 (human)	SMAD4	0.0001314
TCFCP2L1-18555785 (mouse)	TCFCP2L1	1.354e-06		E2F6 (human)	E2F6	0.0001343
PHF8-20622854 (human)	PHF8	2.167e-06		TFAP2C (human)	TFAP2C	0.0001404
KLF4-18358816 (mouse)	KLF4	2.743e-06		Prrx2 (mouse)	Prrx2	0.0001568
SIN3B-21632747 (mouse)	SIN3B	2.809e-06		GATA2 (human)	GATA2	0.0001613
PRDM14-21183938 (mouse)	PRDM14	5.746e-06		TCF4 (human)	TCF4	0.0002081
KLF4-18555785 (mouse)	KLF4	6.263e-06		ZNF281 (human)	ZNF281	0.0002595
TCFAP2C-20176728 (mouse)	TCFAP2C	6.677e-06		EGR1 (mouse)	EGR1	0.0002816
POU5F1-18347094 (mouse)	POU5F1	8.41e-06		NFIC (human)	NFIC	0.0002854
SCL-21571218 (human)	SCL	1.143e-05		MIB2 (human)	MIB2	0.0003168
SOX2-20726797 (human)	SOX2	1.153e-05		YY1 (human)	YY1	0.0003748
SOX2-21211035 (human)	SOX2	1.389e-05		YY1 (mouse)	YY1	0.0003853
TBX5-21415370 (mouse)	TBX5	1.605e-05		KLF5 (human)	KLF5	0.0003920
TAL1-20566737 (mouse)	TAL1	4.632e-05		FOXL1 (human)	FOXL1	0.0004280
ELK1-19687146 (human)	ELK1	5.17e-05		AHR (human)	AHR	0.0004363
MYB-21317192 (mouse)	MYB	6.024e-05		FOXC1 (human)	FOXC1	0.0005882
YAP1-20516196 (mouse)	YAP1	6.308e-05		JUN (human)	JUN	0.0005897
RCOR3-21632747 (mouse)	RCOR3	6.367e-05		TEAD1 (human)	TEAD1	0.0006010
NR1I2-20693526 (mouse)	NR1I2	8.495e-05		FOXJ1 (human)	FOXJ1	0.0006101
AR-19668381 (human)	AR	9.595e-05		ELF3 (human)	ELF3	0.0006376
GFI1B-20887958 (mouse)	GFI1B	0.0001195		ESR1 (human)	ESR1	0.0008359
SOX17-20123909 (mouse)	SOX17	0.0001271		FOXA1 (human)	FOXA1	0.0009178
NANOG-16153702 (human)	NANOG	0.0001662		NFE2 (human)	NFE2	0.0009364
TFAP2A-17053090 (human)	TFAP2A	0.0001842		TBP (human)	TBP	0.001063
KLF4-19030024 (mouse)	KLF4	0.0002303		CREB1 (mouse)	CREB1	0.001083
POU5F1-18358816 (mouse)	POU5F1	0.0002332		BRCA1 (human)	BRCA1	0.001152
SUZ12-20075857 (mouse)	SUZ12	0.0002392		Arnt (mouse)	Arnt	0.001460
GATA1-21571218 (human)	GATA1	0.0002854		ZBTB7A (human)	ZBTB7A	0.001492
SPI1-20176806 (mouse)	SPI1	0.0002865		PITX1 (human)	PITX1	0.001653
EOMES-20176728 (mouse)	EOMES	0.0003728		SND1 (human)	SND1	0.002126
PPARG-20176806 (mouse)	PPARG	0.0004174		GFI1 (human)	GFI1	0.002593
SOX2-16153702 (human)	SOX2	0.0004521		ZNF354C (human)	ZNF354C	0.002670
SMAD4-21741376 (human)	SMAD4	0.0005332		NFAT2 (human)	NFAT2	0.003008
EP300-20729851 (mouse)	EP300	0.0007519		PPARG (human)	PPARG	0.003084
NRF2-20460467 (mouse)	NRF2	0.0008223		FOXF2 (human)	FOXF2	0.003098
NFE2L2-20460467 (mouse)	NFE2L2	0.0008223		STAT5B (human)	STAT5B	0.003098
GATA2-19941826 (human)	GATA2	0.0009483		HOXA5 (human)	HOXA5	0.003315
ZFP42-18358816 (mouse)	ZFP42	0.000001217		NR1I2 (human)	NR1I2	0.003351
MTF2-20144788 (mouse)	MTF2	0.000001342		RELA (mouse)	RELA	0.003363
SMAD2-18955504 (human)	SMAD2	0.000001821		MAX (human)	MAX	0.003455
SMAD3-18955504 (human)	SMAD3	0.000001821		ETS1 (human)	ETS1	0.003667
E2F1-17053090 (human)	E2F1	0.000002061		STAT1 (human)	STAT1	0.003705
SOX2-19030024 (mouse)	SOX2	0.000002385		TFAP2A (human)	TFAP2A	0.003765
CNOT3-19339689 (mouse)	CNOT3	0.000003097		NKX3-1 (human)	NKX3-1	0.004269
TAL1-20887958 (mouse)	TAL1	0.000003677		GATA1 (human)	GATA1	0.004435
SETDB1-19884255 (mouse)	SETDB1	0.000005085		CEBPB (human)	CEBPB	0.004584
SPI1-20517297 (human)	SPI1	0.000006577		NFKB1 (human)	NFKB1	0.004603
CDX2-20551321 (human)	CDX2	0.000006818		RXRA (human)	RXRA	0.004670
HOXB4-20404135 (mouse)	HOXB4	0.000007032		NFKB1 (mouse)	NFKB1	0.004919
CTNNB1-20460455 (human)	CTNNB1	0.000007262		TP63 (human)	TP63	0.005653
NANOG-18347094 (mouse)	NANOG	0.000007696		ELK1 (human)	ELK1	0.005658
TCF3-18347094 (mouse)	TCF3	0.000008443		TP53 (human)	TP53	0.005789
MYC-18555785 (mouse)	MYC	0.000008735		HIF1A (human)	HIF1A	0.005991
STAT4-19710469 (mouse)	STAT4	0.00001061		SREBF1 (human)	SREBF1	0.006338
CREB1-15753290 (human)	CREB1	0.00001159		FOS (human)	FOS	0.006683
HIF1A-21447827 (human)	HIF1A	0.00001344		MAFB (human)	MAFB	0.007191
PDX1-19855005 (mouse)	PDX1	0.00002065		HOXD9 (human)	HOXD9	0.007440
FOXP3-21729870 (human)	FOXP3	0.00002169		RELA (human)	RELA	0.008238
HNF4A-19761587 (human)	HNF4A	0.00002227		JDP2 (human)	JDP2	0.008353
TFAP2C-20629094 (human)	TFAP2C	0.00002502		SREBF2 (human)	SREBF2	0.009094
TP53-16413492 (human)	TP53	0.00002572		SPI1 (human)	SPI1	0.009166
SALL4-18804426 (mouse)	SALL4	0.00002804		PLAU (human)	PLAU	0.009173
SFPI1-20887958 (mouse)	SFPI1	0.00003849		CRX (human)	CRX	0.009173
MYC-19079543 (mouse)	MYC	0.00004177		ZBTB16 (human)	ZBTB16	0.009436
ETS1-20019798 (human)	ETS1	0.00004305		HNF1A (human)	HNF1A	0.009587
CREB1-20920259 (mouse)	CREB1	0.00005155		RUNX1 (human)	RUNX1	0.009591
NANOG-16518401 (mouse)	NANOG	0.00005232		MTF1 (human)	MTF1	0.009942
ESRRB-18555785 (mouse)	ESRRB	0.00007658		FOXA3 (human)	FOXA3	0.01163
CTNNB1-20615089 (human)	CTNNB1	0.0001104		MYOD1 (mouse)	MYOD1	0.01191
PADI4-21655091 (human)	PADI4	0.0001193		ATF4 (human)	ATF4	0.01243
SIN3A-21632747 (mouse)	SIN3A	0.0001315		PRDM1 (human)	PRDM1	0.01250
CLOCK-20551151 (human)	CLOCK	0.0001389		REL (mouse)	REL	0.01275
CHD1-19587682 (mouse)	CHD1	0.0001407		NFATC2 (human)	NFATC2	0.01302

## Sheet: Ang II + Los vs Ang II 6h
ChEA				TRANSFAC				BOTH
Term	Transcription Factor	P-value		Term	Transcription Factor	P-value		Transcription Factor
EGR1-20690147 (human)	EGR1	1.421e-26		FOXC1 (human)	FOXC1	4.236e-06		CEBPB
CREM-20920259 (mouse)	CREM	1.419e-25		KLF13 (human)	KLF13	1.22e-05		CREB1
HNF4A-19822575 (human)	HNF4A	3.49e-20		ZFHX3 (human)	ZFHX3	3.415e-05		E2F1
RUNX1-21571218 (human)	RUNX1	1.628e-18		NFIC (human)	NFIC	0.000281		EGR1
PPARG-20887899 (mouse)	PPARG	3.577e-14		LEF1 (human)	LEF1	0.0003054		ETS1
MITF-21258399 (human)	MITF	1.514e-12		E2F1 (human)	E2F1	0.0004699		GATA2
POU5F1-18692474 (mouse)	POU5F1	3.061e-12		SP1 (mouse)	SP1	0.0006134		HNF4A
MYC-18358816 (mouse)	MYC	1.543e-11		MYOD1 (mouse)	MYOD1	0.0007037		MYB
TRIM28-19339689 (mouse)	TRIM28	2.952e-11		NRF1 (human)	NRF1	0.000001422		MYC
SOX2-20726797 (human)	SOX2	6.702e-11		NR5A2 (human)	NR5A2	0.000002390		PPARG
CUX1-19635798 (human)	CUX1	1.532e-10		POU2F2 (human)	POU2F2	0.000004038		RUNX1
MTF2-20144788 (mouse)	MTF2	1.584e-10		NFE2 (human)	NFE2	0.000004270		SMAD4
CREB1-20920259 (mouse)	CREB1	1.996e-10		NFKB1 (mouse)	NFKB1	0.000005076		TP53
WT1-20215353 (mouse)	WT1	3.182e-10		MTF1 (human)	MTF1	0.000005944		WT1
FLI1-21571218 (human)	FLI1	5.351e-10		EGR1 (mouse)	EGR1	0.000006923
E2F4-21247883 (human)	E2F4	5.668e-10		TCFAP2A (human)	TCFAP2A	0.000009741
MYC-19030024 (mouse)	MYC	7.425e-10		TEAD2 (human)	TEAD2	0.00001226
PPARD-21283829 (human)	PPARD	1.544e-09		PITX2 (human)	PITX2	0.00001766
GATA2-19941826 (human)	GATA2	2.638e-09		SMAD4 (mouse)	SMAD4	0.00002243
E2F1-18555785 (mouse)	E2F1	7.095e-09		MYB (mouse)	MYB	0.00002375
FOXA2-19822575 (human)	FOXA2	7.726e-09		HIF1A (human)	HIF1A	0.00002443
SMARCA4-20176728 (mouse)	SMARCA4	8.415e-09		TEAD1 (human)	TEAD1	0.00003019
CCND1-20090754 (mouse)	CCND1	1.4e-08		ETV4 (human)	ETV4	0.00003833
TAL1-20566737 (mouse)	TAL1	2.754e-08		RBPJ (mouse)	RBPJ	0.00004214
SUZ12-20075857 (mouse)	SUZ12	3.048e-08		ZBTB7A (human)	ZBTB7A	0.00005393
GATA1-21571218 (human)	GATA1	7.351e-08		USF1 (mouse)	USF1	0.00005741
SIN3B-21632747 (mouse)	SIN3B	9.174e-08		HINFP (human)	HINFP	0.00006066
MYCN-18555785 (mouse)	MYCN	1.289e-07		IRF8 (human)	IRF8	0.00006685
KDM5B-21448134 (mouse)	KDM5B	1.678e-07		NFKB1 (human)	NFKB1	0.00007355
NANOG-18692474 (mouse)	NANOG	1.832e-07		TEAD4 (human)	TEAD4	0.00008876
TCFAP2C-20176728 (mouse)	TCFAP2C	2.032e-07		ARNT (human)	ARNT	0.00009193
POU5F1-18347094 (mouse)	POU5F1	2.159e-07		HNF1A (human)	HNF1A	0.00009445
TCFCP2L1-18555785 (mouse)	TCFCP2L1	2.186e-07		JUN (human)	JUN	0.00009820
PRDM14-21183938 (mouse)	PRDM14	2.895e-07		RBPJ (human)	RBPJ	0.0001137
ZFX-18555785 (mouse)	ZFX	4.361e-07		TFAP2C (human)	TFAP2C	0.0001213
SOX2-21211035 (human)	SOX2	6.461e-07		SREBF1 (human)	SREBF1	0.0001353
KLF4-18358816 (mouse)	KLF4	6.974e-07		CBEPB (human)	CBEPB	0.0001508
TFAP2A-17053090 (human)	TFAP2A	1.158e-06		CBFB (human)	CBFB	0.0001633
SOX2-18692474 (mouse)	SOX2	2.56e-06		SP1 (human)	SP1	0.0001820
SETDB1-19884255 (mouse)	SETDB1	2.967e-06		FOXL1 (human)	FOXL1	0.0001931
GATA1-19941826 (human)	GATA1	5.441e-06		TCF4 (human)	TCF4	0.0002402
SPI1-20517297 (human)	SPI1	7.575e-06		MZF1 (human)	MZF1	0.0002994
CNOT3-19339689 (mouse)	CNOT3	8.97e-06		MYC (mouse)	MYC	0.0003374
TCF3-18347094 (mouse)	TCF3	9.204e-06		ETS1 (mouse)	ETS1	0.0003454
ETS1-20019798 (human)	ETS1	9.839e-06		SND1 (human)	SND1	0.0004278
KLF4-19030024 (mouse)	KLF4	1.258e-05		EGR1 (human)	EGR1	0.0004448
ZFP281-18757296 (mouse)	ZFP281	1.578e-05		CBEPA (human)	CBEPA	0.0004525
TBX3-20139965 (mouse)	TBX3	1.737e-05		SMARCA2 (human)	SMARCA2	0.0004639
YAP1-20516196 (mouse)	YAP1	1.767e-05		USF2 (human)	USF2	0.0004933
GATA2-20887958 (mouse)	GATA2	2.037e-05		SRF (human)	SRF	0.0005319
PDX1-19855005 (mouse)	PDX1	2.167e-05		AHR (human)	AHR	0.0006171
CLOCK-20551151 (human)	CLOCK	2.629e-05		THRB (human)	THRB	0.0006727
JARID1A-20064375 (mouse)	JARID1A	3.063e-05		FOXA1 (human)	FOXA1	0.0006935
NR0B1-18358816 (mouse)	NR0B1	4.073e-05		MYOG (human)	MYOG	0.0007221
FOXP3-21729870 (human)	FOXP3	5.15e-05		SP3 (mouse)	SP3	0.0007390
GABP-19822575 (human)	GABP	8.084e-05		FOXF1 (human)	FOXF1	0.0007590
SUZ12-18974828 (mouse)	SUZ12	9.42e-05		MEF2A (human)	MEF2A	0.0009333
NRF2-20460467 (mouse)	NRF2	0.0001347		SMAD4 (human)	SMAD4	0.0009560
NFE2L2-20460467 (mouse)	NFE2L2	0.0001347		ELK1 (mouse)	ELK1	0.001077
NANOG-18358816 (mouse)	NANOG	0.0001531		PPARG (human)	PPARG	0.001099
NANOG-18347094 (mouse)	NANOG	0.0001684		RUNX1 (human)	RUNX1	0.001254
SUZ12-18692474 (mouse)	SUZ12	0.0001684		POU1F1 (mouse)	POU1F1	0.001419
RARG-19884340 (mouse)	RARG	0.0002207		MAX (human)	MAX	0.001446
ESRRB-18555785 (mouse)	ESRRB	0.0002409		GLI2 (human)	GLI2	0.001454
SMAD2-18955504 (human)	SMAD2	0.0002522		REPIN1 (human)	REPIN1	0.001470
SMAD3-18955504 (human)	SMAD3	0.0002522		IRF2 (human)	IRF2	0.001527
E2F1-21310950 (human)	E2F1	0.000253		SAMD9L (human)	SAMD9L	0.001579
TAL1-20887958 (mouse)	TAL1	0.0002663		PCBP1 (human)	PCBP1	0.001619
AR-19668381 (human)	AR	0.0002795		HNF4A (human)	HNF4A	0.001621
EOMES-21245162 (human)	EOMES	0.0003157		SREBF2 (human)	SREBF2	0.001637
ERG-20887958 (mouse)	ERG	0.0004182		HMGA1 (human)	HMGA1	0.002001
SCL-21571218 (human)	SCL	0.0004576		ZNF281 (human)	ZNF281	0.002005
EP300-20729851 (mouse)	EP300	0.0007933		ELK1 (human)	ELK1	0.002373
SFPI1-20887958 (mouse)	SFPI1	0.0009971		ESR1 (human)	ESR1	0.002422
KLF4-18555785 (mouse)	KLF4	0.000001070		BCL6 (human)	BCL6	0.002485
NR1I2-20693526 (mouse)	NR1I2	0.000001163		CREB1 (human)	CREB1	0.002746
TCF3-18692474 (mouse)	TCF3	0.000001241		GATA3 (human)	GATA3	0.002909
EOMES-20176728 (mouse)	EOMES	0.000001553		IRF8 (mouse)	IRF8	0.002942
GFI1B-20887958 (mouse)	GFI1B	0.000001566		SP4 (human)	SP4	0.003090
SOX17-20123909 (mouse)	SOX17	0.000001776		GATA2 (human)	GATA2	0.003178
MYB-21317192 (mouse)	MYB	0.000002565		GFI1 (human)	GFI1	0.003330
EZH2-18974828 (mouse)	EZH2	0.000003736		ELF3 (human)	ELF3	0.003408
RNF2-18974828 (mouse)	RNF2	0.000003736		CRTC1 (human)	CRTC1	0.003482
TP53-20018659 (mouse)	TP53	0.000004057		YY1 (human)	YY1	0.003511
SETDB1-19884257 (mouse)	SETDB1	0.000004151		ETS1 (human)	ETS1	0.003740
NANOG-16153702 (human)	NANOG	0.000004239		TP53 (mouse)	TP53	0.003836
RCOR3-21632747 (mouse)	RCOR3	0.000004433		TP63 (human)	TP63	0.003914
NANOG-21062744 (human)	NANOG	0.000004462		HOXA5 (human)	HOXA5	0.004221
SOX2-18358816 (mouse)	SOX2	0.000004580		ZBTB16 (human)	ZBTB16	0.004333
HOXB4-20404135 (mouse)	HOXB4	0.000004675		WT1 (human)	WT1	0.004488
TCF3-18467660 (mouse)	TCF3	0.000005742		YY1 (mouse)	YY1	0.004663
SOX2-19030024 (mouse)	SOX2	0.000007140		MYB (human)	MYB	0.005014
LMO2-20887958 (mouse)	LMO2	0.000008871		TEAD2 (mouse)	TEAD2	0.005173
TBX5-21415370 (mouse)	TBX5	0.00001019		CEBPB (human)	CEBPB	0.005582
SUZ12-18555785 (mouse)	SUZ12	0.00001029		CREB1 (mouse)	CREB1	0.005841
CEBPB-20176806 (mouse)	CEBPB	0.00001566		STAT1 (human)	STAT1	0.005958
ESR2-21235772 (human)	ESR2	0.00001642		E2F1 (mouse)	E2F1	0.006142
PADI4-21655091 (human)	PADI4	0.00001961		APEX1 (human)	APEX1	0.006287
PHC1-16625203 (mouse)	PHC1	0.00002098		NRF1 (mouse)	NRF1	0.006448
SMAD4-21741376 (human)	SMAD4	0.00002381		JUND (human)	JUND	0.006726

## Sheet: Ang II + PD vs Ang II 6h
ChEA				TRANSFAC				BOTH
Term	Transcription Factor	P-value		Term	Transcription Factor	P-value		Transcription Factor
SUZ12-20075857 (mouse)	SUZ12	0.000003236		NFE2 (human)	NFE2	0.000001640		E2F1
WT1-20215353 (mouse)	WT1	0.00001279		TEAD2 (human)	TEAD2	0.00005623		HNF4A
EGR1-20690147 (human)	EGR1	0.00001396		NR5A2 (human)	NR5A2	0.00007166		IKZF1
HNF4A-19822575 (human)	HNF4A	0.00002654		BCL6 (human)	BCL6	0.0004105		MYC
SUZ12-18692474 (mouse)	SUZ12	0.00006059		LOC135440 (human)	LOC135440	0.001156		PPARG
SMAD2-18955504 (human)	SMAD2	0.00007133		RARA (human)	RARA	0.001225		SMAD4
SMAD3-18955504 (human)	SMAD3	0.00007133		CRTC1 (human)	CRTC1	0.002131
RUNX1-21571218 (human)	RUNX1	0.0001448		MYOG (mouse)	MYOG	0.002103
TFAP2A-17053090 (human)	TFAP2A	0.0002208		HNF4A (mouse)	HNF4A	0.003392
EOMES-21245162 (human)	EOMES	0.0004946		JUN (human)	JUN	0.001876
NR1I2-20693526 (mouse)	NR1I2	0.0005256		NR3C1 (human)	NR3C1	0.003937
TET1-21451524 (mouse)	TET1	0.0005546		MZF1 (human)	MZF1	0.004051
SUZ12-18974828 (mouse)	SUZ12	0.0008617		RORB (human)	RORB	0.005156
E2F1-18555785 (mouse)	E2F1	0.0009630		MYOG (human)	MYOG	0.004387
TP53-18474530 (human)	TP53	0.001016		NR2F1 (human)	NR2F1	0.006474
PPARG-20176806 (mouse)	PPARG	0.001105		MZF1_1-4 (human)	MZF1_1-4	0.009228
ZFP281-18757296 (mouse)	ZFP281	0.001196		ELF3 (human)	ELF3	0.006707
SUZ12-18555785 (mouse)	SUZ12	0.001209		JDP2 (human)	JDP2	0.006707
JARID2-20064375 (mouse)	JARID2	0.001750		E2F1 (human)	E2F1	0.004369
ESR1-20079471 (human)	ESR1	0.002131		MYC (mouse)	MYC	0.006028
FOXA2-19822575 (human)	FOXA2	0.002206		ATF2 (human)	ATF2	0.007701
MYC-19915707 (human)	MYC	0.002266		SNAI2 (human)	SNAI2	0.01374
MTF2-20144788 (mouse)	MTF2	0.002305		TCF3 (human)	TCF3	0.01374
CUX1-19635798 (human)	CUX1	0.002824		SNAI1 (human)	SNAI1	0.01374
JARID2-20075857 (mouse)	JARID2	0.003844		CBEPA (human)	CBEPA	0.01032
SETDB1-19884255 (mouse)	SETDB1	0.003874		NR1H3 (human)	NR1H3	0.01129
RAD21-21589869 (mouse)	RAD21	0.004108		NR5A1 (human)	NR5A1	0.01151
CNOT3-19339689 (mouse)	CNOT3	0.004623		LEF1 (human)	LEF1	0.007476
EZH2-18974828 (mouse)	EZH2	0.004702		ZNF148 (human)	ZNF148	0.01076
RNF2-18974828 (mouse)	RNF2	0.004702		TCF4 (human)	TCF4	0.009165
GATA2-19941826 (human)	GATA2	0.005759		PPARG (human)	PPARG	0.01363
POU5F1-18692474 (mouse)	POU5F1	0.006339		RELA (mouse)	RELA	0.01417
TP53-20018659 (mouse)	TP53	0.006506		IRF9 (human)	IRF9	0.01459
IKZF1-21737484 (human)	IKZF1	0.006964		NFKB1 (mouse)	NFKB1	0.01209
STAT4-19710469 (mouse)	STAT4	0.007788		CACYBP (mouse)	CACYBP	0.01417
PRDM14-21183938 (mouse)	PRDM14	0.008079		KLF13 (human)	KLF13	0.01534
NANOG-16153702 (human)	NANOG	0.008429		REPIN1 (human)	REPIN1	0.01622
SOX2-21211035 (human)	SOX2	0.008549		ETS1 (mouse)	ETS1	0.01568
TCFCP2L1-18555785 (mouse)	TCFCP2L1	0.009464		SP1 (mouse)	SP1	0.01457
GATA1-19941826 (human)	GATA1	0.009876		MYB (mouse)	MYB	0.02024
EOMES-20176728 (mouse)	EOMES	0.01045		SMAD4 (human)	SMAD4	0.02217
SETDB1-19884257 (mouse)	SETDB1	0.01246		EIF4EBP1 (human)	EIF4EBP1	0.02962
EWS-ERG-20517297 (human)	EWS	0.01425		FOXF1 (mouse)	FOXF1	0.02756
GATA1-19941827 (mouse)	GATA1	0.01461		IKZF1 (human)	IKZF1	0.02782
RARG-19884340 (mouse)	RARG	0.01481		SREBF2 (human)	SREBF2	0.02650
NRF2-20460467 (mouse)	NRF2	0.01544		NFKB1 (human)	NFKB1	0.02179
NFE2L2-20460467 (mouse)	NFE2L2	0.01544		JUND (human)	JUND	0.02861
EED-16625203 (mouse)	EED	0.01676		CREB1 (human)	CREB1	0.02286
GATA3-20176728 (mouse)	GATA3	0.01721		KLF11 (human)	KLF11	0.02954
GATA2-21666600 (human)	GATA2	0.01748		USF2 (human)	USF2	0.02372
RCOR2-21632747 (mouse)	RCOR2	0.01765		FOS (human)	FOS	0.03025
SMAD4-19686287 (human)	SMAD4	0.01794		TBX5 (mouse)	TBX5	0.03473
PPARD-21283829 (human)	PPARD	0.02032		KLF4 (human)	KLF4	0.04250
SOX17-20123909 (mouse)	SOX17	0.02114
RCOR3-21632747 (mouse)	RCOR3	0.02182
SOX2-20726797 (human)	SOX2	0.02270
NOTCH1-21737748 (human)	NOTCH1	0.02295
FOXP2-21765815 (mouse)	FOXP2	0.02482
GATA1-21571218 (human)	GATA1	0.02518
AR-20517297 (human)	AR	0.02868
SUZ12-16625203 (mouse)	SUZ12	0.03663
CDKN2AIP-20523734 (mouse)	CDKN2AIP	0.03785
FLI1-21571218 (human)	FLI1	0.04156
IRF8-21731497 (mouse)	IRF8	0.04481
PAX3-FKHR-20663909 (human)	PAX3	0.04743
